# Supplementary material for: Spatial Organization of the Gastrointestinal Microbiota in Urban Canada Geese
Source: Sci Rep. 2018 Feb 27;8:3713. doi: 10.1038/s41598-018-21892-y (PMC5829075; doi:10.1038/s41598-018-21892-y)
Supplement: Supplementary file 2 — Supplementary Table S1 [file 41598_2018_21892_MOESM2_ESM.xlsx]

## Sheet: calypso_LogCSS_geese.txt
OTU	Abun-dance	KW Test Statistic	P	FDR_P	Bonfer-roni P	Esophagus mean	Duodenum mean	Cecum mean	Colon mean	Kingdom	Phylum	Class	Order	Family	Genus	Species	496e	497e	498e	499e	500e	501e	502e	503e	504e	505e	506e	507e	508e	509e	510e	511e	512e	513e	514e	515e	516e	517e	518e	519e	520e	521e	522e	523e	524e	525e	496d	497d	498d
849920	0.00162412	40.6442	7.78e-09	1.1e-08	3.28e-06	0.654497	0.406053	3.95846	1.64047	Archaea	Euryarchaeota	Thermoplasmata	E2	[Methanomassiliicoccaceae]	vadinCA11		0	0	0	0	2.65	0	3.01	0	0	0	0	0	0	0	0	2.63	0	0	0	0	0	0	0	3.11	3.15	2.41	0	0	0	2.68	0	0	0
543491	0.00288044	89.9266	2.27e-19	1.99e-18	9.56e-17	9.81008	1.35878	0.234515	0.18194	Bacteria	Actinobacteria	Actinobacteria	Actinomycetales	Micrococcaceae	Rothia		10.75	11.45	7.84	9.91	11.58	10.96	11.32	9.7	11.38	11.51	9.8	8.64	10.02	8.16	8.89	9.42	9.23	9.39	10.37	9.75	6.35	11.08	9.84	8.9	10.11	10.34	9.36	8.94	9.17	10.15	0	3.28	6.92
denovo108674	0.00196554	109.622	1.32e-23	6.19e-22	5.57e-21	7.8137	0	0.0225579	0.06543	Bacteria	Actinobacteria	Actinobacteria	Actinomycetales	Micrococcaceae	Rothia		8.66	9.89	6.07	7.05	8.84	9.31	9.03	6.24	8.85	9.27	7.25	7.18	7.15	5.2	8.45	8.51	7.47	7.98	8.9	8.08	6.21	8.46	8.22	7.41	7.34	8.09	7.02	6.63	7.99	7.65	0	0	0
denovo12283	0.00207874	101.027	9.35e-22	1.19e-20	3.93e-19	7.92711	0.239187	0.0957483	0.096694	Bacteria	Actinobacteria	Actinobacteria	Actinomycetales	Micrococcaceae	Rothia		9.74	9.66	3.97	7.65	8.97	9.86	10.42	7.46	9.36	9.95	6.78	6.53	8.31	5.28	6.56	8.21	7.15	8.51	8.38	7.95	6.35	10	8.53	7.85	8.55	7.54	7.91	5.59	7.7	7.09	0	0	0
denovo135453	0.00189389	98.3659	3.49e-21	3.87e-20	1.47e-18	6.91122	0.564347	0.0769	0.0622967	Bacteria	Actinobacteria	Actinobacteria	Actinomycetales	Micrococcaceae	Rothia		8.6	9.56	5.71	7.69	7.36	7.04	7.07	5.61	7.67	7.74	8.03	6.31	8.33	4.39	2.57	7.29	5.63	7.88	7.88	9.09	3.05	7.13	6.41	6.81	8.29	7.61	6.34	5.12	5.99	9.14	0	0	0
538247	0.00647532	93.8318	3.29e-20	3.22e-19	1.39e-17	14.9935	7.18221	1.40398	2.49419	Bacteria	Actinobacteria	Actinobacteria	Actinomycetales	Micrococcaceae			15.45	16.81	13.49	14.64	16.57	16.2	15.72	14.6	16.13	16.45	14.89	13.89	15.19	13.5	14.51	14.77	14.58	15.27	15.6	15.02	11.4	16.04	14.73	14.11	15.31	16.11	14.24	14.58	14.57	15.44	8.15	5.73	12.45
822770	0.00214476	44.5539	1.15e-09	1.82e-09	4.85e-07	1.33995	0.16098	3.60863	3.63212	Bacteria	Actinobacteria	Actinobacteria	Bifidobacteriales	Bifidobacteriaceae	Bifidobacterium		0	0	0	3.53	0	0	0	0	2.67	0	5.22	0	0	3.45	0	0	2.43	2.67	2.81	0	3.05	0	0	2.27	3.15	5.46	0	3.48	0	0	0	0	0
560981	0.00293675	68.945	7.18e-15	2.22e-14	3.02e-12	0.762517	1.04976	5.95968	4.23161	Bacteria	Actinobacteria	Coriobacteriia	Coriobacteriales	Coriobacteriaceae	Slackia		0	0	3.06	0	0	0	0	0	0	0	0	0	4.8	3.9	0	0	0	3.55	2.81	0	0	0	0	0	0	4.75	0	0	0	0	0	6.59	0
858535	0.00181478	61.0415	3.52e-13	8.67e-13	1.48e-10	0.38646	0.281733	3.41319	3.32683	Bacteria	Actinobacteria	Coriobacteriia	Coriobacteriales	Coriobacteriaceae			0	0	0	0	0	0	0	0	0	0	0	0	0	0	0	0	0	0	3.71	0	0	0	0	0	4.62	3.27	0	0	0	0	0	0	0
1034960	0.0029132	45.7334	6.46e-10	1.05e-09	2.72e-07	2.24611	1.09818	5.24429	3.29495	Bacteria	Actinobacteria	Coriobacteriia	Coriobacteriales	Coriobacteriaceae			3.13	4.29	3.06	3.53	2.65	2.91	3.92	2.66	0	0	0	0	4.62	5.55	2.57	0	3.29	0	2.81	0	0	0	2.9	3.11	4.84	4.75	4.67	2.13	0	0	0	3.28	0
2423305	0.00458392	53.0925	1.75e-11	3.51e-11	7.38e-09	3.06415	2.42897	6.98761	6.17781	Bacteria	Actinobacteria	Coriobacteriia	Coriobacteriales	Coriobacteriaceae			3.13	2.84	3.06	4.07	3.53	4.37	0	0	2.67	5.12	0	0	5.78	6.3	3.44	4.44	0	0	4.25	4.25	0	2.16	4.35	5.43	6.39	5.15	2.83	5.69	0	2.68	7.25	7.13	0
denovo112239	0.00244347	58.8705	1.02e-12	2.33e-12	4.31e-10	0.95194	0.920783	5.00512	3.11027	Bacteria	Actinobacteria	Coriobacteriia	Coriobacteriales	Coriobacteriaceae			0	0	0	2.65	2.65	0	0	0	2.67	2.54	0	0	0	3.16	0	3.51	0	0	0	0	0	2.16	0	3.11	2.3	3.8	0	0	0	0	0	0	0
denovo122615	0.00161375	43.9886	1.52e-09	2.36e-09	6.39e-07	0.775087	0.274863	3.3771	2.17277	Bacteria	Actinobacteria	Coriobacteriia	Coriobacteriales	Coriobacteriaceae			0	0	0	2.65	0	0	0	0	0	0	0	0	0	0	0	4.44	4.53	0	0	0	0	0	0	3.64	2.3	0	0	2.13	0	3.56	0	0	0
denovo464	0.00213829	46.6931	4.04e-10	6.64e-10	1.7e-07	0.60934	1.16033	3.96383	2.99424	Bacteria	Actinobacteria	Coriobacteriia	Coriobacteriales	Coriobacteriaceae			0	4.29	3.06	3.53	0	0	0	0	2.67	0	0	0	0	0	0	0	2.43	0	0	0	0	0	0	0	2.3	0	0	0	0	0	0	4.2	4.39
denovo79776	0.00152294	99.3898	2.1e-21	2.53e-20	8.85e-19	5.94044	0.0869767	0	0.0934967	Bacteria	Bacteroidetes	[Saprospirae]	[Saprospirales]	Chitinophagaceae			9.28	7.16	8.81	7.16	8.77	8.47	6.01	4.79	6.25	3.95	2.82	4.76	6.93	8.97	2.57	5	7.73	8.95	0	7.95	7.83	3.9	3.8	3.64	7.77	6.65	5.81	6.3	6.2	0	0	0	0
4347829	0.00397289	49.1475	1.21e-10	2.09e-10	5.11e-08	2.36677	1.93808	6.93479	4.96072	Bacteria	Bacteroidetes	Bacteroidia	Bacteroidales	[Barnesiellaceae]			3.13	4.29	0	2.65	3.53	0	3.01	0	0	3.41	0	0	6.47	5.78	2.57	2.63	3.29	0	4.25	0	3.05	0	2.9	3.64	4.07	3.27	0	3.48	2.92	2.68	0	0	0
denovo65438	0.00150179	61.0882	3.44e-13	8.52e-13	1.45e-10	0.412367	0.124063	3.61996	2.00127	Bacteria	Bacteroidetes	Bacteroidia	Bacteroidales	[Barnesiellaceae]			0	0	0	0	0	2.91	0	0	2.67	2.54	0	0	0	1.58	0	0	0	2.67	0	0	0	0	0	0	0	0	0	0	0	0	0	0	0
361507	0.00546075	42.3486	3.38e-09	5.02e-09	1.42e-06	3.64884	3.61433	8.04738	6.90715	Bacteria	Bacteroidetes	Bacteroidia	Bacteroidales	[Paraprevotellaceae]	[Prevotella]		3.13	4.29	3.97	6.73	5.24	3.81	3.92	0	3.55	6.2	0	0	6.67	6.37	4.37	2.63	4.53	0	6.31	3.7	0	0	4.35	6.71	6.24	4.5	0	5.25	3.44	3.56	4.31	7.45	0
denovo17172	0.00132922	51.6091	3.63e-11	6.82e-11	1.53e-08	0.23013	0	3.14585	2.07194	Bacteria	Bacteroidetes	Bacteroidia	Bacteroidales	[Paraprevotellaceae]	[Prevotella]		0	0	0	2.65	0	0	0	0	0	0	0	0	2.13	0	0	0	0	0	0	0	0	0	0	0	0	0	0	2.13	0	0	0	0	0
806852	0.00324616	52.3778	2.49e-11	4.78e-11	1.05e-08	1.98048	1.03769	5.50358	4.70838	Bacteria	Bacteroidetes	Bacteroidia	Bacteroidales	[Paraprevotellaceae]	YRC22		3.13	2.84	0	5.03	4.46	4.37	3.01	0	0	3.41	2.82	0	5.25	4.08	3.44	2.63	0	2.67	2.81	0	0	0	0	0	3.15	4.19	0	2.13	0	0	0	3.28	0
denovo15863	0.00289777	53.9115	1.17e-11	2.4e-11	4.93e-09	1.40723	1.03193	4.79849	4.56997	Bacteria	Bacteroidetes	Bacteroidia	Bacteroidales	[Paraprevotellaceae]	YRC22		0	0	4.53	3.53	2.65	2.91	0	3.54	0	0	0	0	4.16	3.7	0	0	0	0	2.81	0	0	0	0	4.03	3.15	2.41	0	2.13	0	2.68	4.31	4.2	0
denovo103057	0.00934896	45.1037	8.79e-10	1.41e-09	3.7e-07	8.11388	7.49593	10.9388	11.3929	Bacteria	Bacteroidetes	Bacteroidia	Bacteroidales	[Paraprevotellaceae]			7.05	8.33	8.41	9.6	11.86	8.59	6.74	4.48	9.99	7.67	6.52	6.81	8.79	10.49	8.53	6.2	6.91	7.29	7.24	7.12	7.2	6.14	7.28	9.21	8.69	9.05	6.72	12.92	10.24	7.35	8.33	8.98	5.36
denovo10785	0.00518185	43.2985	2.13e-09	3.24e-09	8.95e-07	3.84487	3.0036	7.13261	7.08492	Bacteria	Bacteroidetes	Bacteroidia	Bacteroidales	[Paraprevotellaceae]			4.6	5.82	3.06	6.12	5.03	3.81	3.92	0	4.09	3.41	3.71	0	6.81	6.94	5.34	0	5.18	0	4.25	3.7	0	0	5.06	8.19	7.63	4.96	0	5.49	4.12	4.11	4.31	6.83	0
denovo111522	0.00154301	54.9921	6.89e-12	1.44e-11	2.9e-09	0.546733	0	3.31559	2.44954	Bacteria	Bacteroidetes	Bacteroidia	Bacteroidales	[Paraprevotellaceae]			0	0	0	2.65	0	0	0	0	4.09	0	0	0	0	0	0	2.63	0	0	0	2.8	0	0	0	0	0	0	0	2.13	2.1	0	0	0	0
denovo14699	0.00171783	57.4336	2.08e-12	4.55e-12	8.74e-10	0.36514	0.14641	3.78303	2.73796	Bacteria	Bacteroidetes	Bacteroidia	Bacteroidales	[Paraprevotellaceae]			0	0	3.06	0	0	0	0	0	0	2.54	0	2.91	0	0	0	0	2.43	0	0	0	0	0	0	0	0	0	0	0	0	0	0	0	4.39
denovo32956	0.00178915	50.9488	5.02e-11	9.3e-11	2.11e-08	0.931313	0.124063	3.40175	2.84767	Bacteria	Bacteroidetes	Bacteroidia	Bacteroidales	[Paraprevotellaceae]			0	2.84	3.97	2.65	2.65	0	0	0	0	0	0	0	2.95	1.58	0	0	0	2.67	0	0	0	0	0	2.27	0	0	0	6.36	0	0	0	0	0
denovo3444	0.00294396	39.6999	1.23e-08	1.73e-08	5.19e-06	2.09339	0.778957	4.52739	4.58411	Bacteria	Bacteroidetes	Bacteroidia	Bacteroidales	[Paraprevotellaceae]			3.13	4.29	3.06	3.53	0	3.81	0	0	2.67	3.41	4.26	0	2.95	5.12	2.57	0	0	0	2.81	0	0	0	0	5.3	5.19	4.19	0	4.41	2.1	0	0	5.48	0
denovo37348	0.00260826	68.7472	7.92e-15	2.43e-14	3.33e-12	0.57692	0.39421	5.00659	4.67338	Bacteria	Bacteroidetes	Bacteroidia	Bacteroidales	[Paraprevotellaceae]			0	0	0	0	5.03	0	0	0	0	0	0	0	0	1.58	0	0	0	0	0	0	0	2.16	0	0	0	0	0	4.41	4.12	0	0	0	0
denovo81375	0.00121643	64.5307	6.32e-14	1.69e-13	2.66e-11	0	0	2.70157	2.27849	Bacteria	Bacteroidetes	Bacteroidia	Bacteroidales	[Paraprevotellaceae]			0	0	0	0	0	0	0	0	0	0	0	0	0	0	0	0	0	0	0	0	0	0	0	0	0	0	0	0	0	0	0	0	0
denovo85077	0.00145535	70.0276	4.21e-15	1.34e-14	1.77e-12	0	0	2.83637	3.10871	Bacteria	Bacteroidetes	Bacteroidia	Bacteroidales	[Paraprevotellaceae]			0	0	0	0	0	0	0	0	0	0	0	0	0	0	0	0	0	0	0	0	0	0	0	0	0	0	0	0	0	0	0	0	0
denovo95126	0.00119371	52.6466	2.18e-11	4.27e-11	9.18e-09	0.0708867	0	2.83361	1.98723	Bacteria	Bacteroidetes	Bacteroidia	Bacteroidales	[Paraprevotellaceae]			0	0	0	0	0	0	0	0	0	0	0	0	2.13	0	0	0	0	0	0	0	0	0	0	0	0	0	0	0	0	0	0	0	0
103730	0.00258048	49.9851	8.05e-11	1.43e-10	3.39e-08	1.23966	0.973967	4.31811	3.98418	Bacteria	Bacteroidetes	Bacteroidia	Bacteroidales	Bacteroidaceae	Bacteroides		0	0	0	0	4.46	0	0	2.66	0	2.54	0	0	2.95	0	3.44	2.63	0	0	0	2.8	3.96	0	2.9	0	0	3.27	0	2.13	3.44	0	0	3.28	0
157454	0.000668257	10.482	0.0148838	0.0153957	1	0	0.596123	1.20341	0.927073	Bacteria	Bacteroidetes	Bacteroidia	Bacteroidales	Bacteroidaceae	Bacteroides		0	0	0	0	0	0	0	0	0	0	0	0	0	0	0	0	0	0	0	0	0	0	0	0	0	0	0	0	0	0	0	5.95	0
206233	0.00664301	51.6551	3.55e-11	6.7e-11	1.49e-08	5.32485	4.47445	8.64948	8.53987	Bacteria	Bacteroidetes	Bacteroidia	Bacteroidales	Bacteroidaceae	Bacteroides		5	5.97	4.53	7.11	9.89	5.9	3.01	0	2.67	5.31	2.82	4.37	7.28	8.73	7.83	4.75	3.29	3.55	5.43	6.06	3.05	4.85	5.72	4.03	5.71	5.46	5.24	7.79	8.94	5.47	6.26	4.76	4.39
209685	0.00721283	53.8431	1.21e-11	2.46e-11	5.1e-09	5.86086	4.81878	9.37159	9.25066	Bacteria	Bacteroidetes	Bacteroidia	Bacteroidales	Bacteroidaceae	Bacteroides		6.67	3.74	5.9	7.79	10.71	6.89	3.01	0	4.79	6.61	4.26	5.33	7.62	9.76	8.19	5.72	5.63	4.48	6.07	5.21	3.96	5.53	5.88	4.8	5.47	6.88	3.73	8.55	9.95	2.68	6.84	6.83	5.36
326626	0.00817035	72.1732	1.46e-15	5.49e-15	6.15e-13	5.9987	6.09995	10.6692	10.4271	Bacteria	Bacteroidetes	Bacteroidia	Bacteroidales	Bacteroidaceae	Bacteroides		4.6	4.99	6.48	7.69	9	6.53	3.92	4.48	2.67	6.46	5.63	4.37	7.99	9.2	6.32	5	5.86	5.05	5.94	4.95	5.7	2.99	6.03	7.37	6.17	7.16	4.99	9.05	7.22	6.16	7.83	8.48	5.36
338754	0.00109933	3.35232	0.340427	0.341238	1	0.898183	0.66572	1.67233	1.23827	Bacteria	Bacteroidetes	Bacteroidia	Bacteroidales	Bacteroidaceae	Bacteroides		0	0	0	3.53	2.65	0	0	0	0	0	0	0	2.13	4.08	0	0	0	0	2.81	0	0	0	2.9	0	0	4.75	0	0	0	4.11	0	0	0
362608	0.00382859	63.0366	1.32e-13	3.41e-13	5.55e-11	1.96127	1.07729	6.56413	6.00574	Bacteria	Bacteroidetes	Bacteroidia	Bacteroidales	Bacteroidaceae	Bacteroides		5.57	0	0	4.07	7.57	2.91	0	2.66	4.48	0	0	0	0	5.35	3.98	0	0	0	0	0	0	2.99	0	3.11	0	3.27	0	3.86	6.32	2.68	0	0	0
710208	0.00310319	8.45964	0.0374087	0.0383189	1	2.74029	1.70799	4.25657	3.90938	Bacteria	Bacteroidetes	Bacteroidia	Bacteroidales	Bacteroidaceae	Bacteroides		0	0	0	5.6	5.24	0	3.01	3.54	0	5.76	0	0	6.67	4.85	5.15	4.05	4.53	2.67	2.81	3.7	0	0	3.8	2.27	3.68	3.27	3.73	4.97	2.92	0	0	3.28	8.72
760350	0.00731525	32.9962	3.23e-07	4.04e-07	0.00013584	5.48225	6.6185	9.37357	8.24051	Bacteria	Bacteroidetes	Bacteroidia	Bacteroidales	Bacteroidaceae	Bacteroides		6.29	6.45	7.06	6.73	6.66	6.19	5.18	6.67	5.45	6.29	6.08	4.76	9.29	9.07	6.13	3.51	3.83	0	5.22	5.78	4.52	2.16	4.35	6.81	7.98	7.16	5.65	5.38	3.82	0	7.57	8.71	4.39
769961	0.00325495	21.6111	7.86e-05	8.64e-05	0.033085	2.55261	1.33666	5.18014	4.18684	Bacteria	Bacteroidetes	Bacteroidia	Bacteroidales	Bacteroidaceae	Bacteroides		4.04	2.84	0	4.77	2.65	2.91	3.01	0	3.55	0	2.82	0	4.16	7.25	3.98	4.75	0	2.67	3.71	4.25	0	2.16	2.9	0	0	2.41	0	5.25	3.82	2.68	0	3.28	0
denovo103200	0.00131362	41.2642	5.75e-09	8.32e-09	2.42e-06	0.26991	0.23927	3.00844	1.86232	Bacteria	Bacteroidetes	Bacteroidia	Bacteroidales	Bacteroidaceae	Bacteroides		0	0	0	0	0	0	0	0	0	0	0	0	3.85	4.24	0	0	0	0	0	0	0	0	0	0	0	0	0	0	0	0	0	0	0
denovo10886	0.00123111	43.05	2.4e-09	3.64e-09	1.01e-06	0.14983	0.382793	2.84921	1.66121	Bacteria	Bacteroidetes	Bacteroidia	Bacteroidales	Bacteroidaceae	Bacteroides		0	0	0	0	0	2.91	0	0	0	0	0	0	0	1.58	0	0	0	0	0	0	0	0	0	0	0	0	0	0	0	0	0	0	0
denovo1224	0.00477707	34.7482	1.38e-07	1.78e-07	5.8e-05	2.63976	3.85306	6.97401	5.96726	Bacteria	Bacteroidetes	Bacteroidia	Bacteroidales	Bacteroidaceae	Bacteroides		0	2.84	0	2.65	4.77	4.76	0	0	2.67	4.65	0	0	6.29	6.22	2.57	3.51	3.83	3.55	3.71	0	3.96	0	0	3.11	4.07	6.71	0	3.86	0	5.47	0	8.65	0
denovo131698	0.00174445	66.1304	2.87e-14	7.96e-14	1.21e-11	0.403557	0.205663	3.60749	2.91576	Bacteria	Bacteroidetes	Bacteroidia	Bacteroidales	Bacteroidaceae	Bacteroides		0	0	0	0	2.65	0	0	0	0	0	2.82	0	0	0	0	0	0	0	0	0	0	0	0	0	0	2.41	0	2.13	2.1	0	0	0	0
denovo135925	0.00123111	62.8719	1.43e-13	3.67e-13	6.02e-11	0.0802933	0	2.93063	2.03478	Bacteria	Bacteroidetes	Bacteroidia	Bacteroidales	Bacteroidaceae	Bacteroides		0	0	0	0	0	0	0	0	0	0	0	0	0	0	0	0	0	0	0	0	0	0	0	0	0	2.41	0	0	0	0	0	0	0
denovo16845	0.00106317	52.4068	2.45e-11	4.74e-11	1.03e-08	0	0.183153	2.63453	1.54377	Bacteria	Bacteroidetes	Bacteroidia	Bacteroidales	Bacteroidaceae	Bacteroides		0	0	0	0	0	0	0	0	0	0	0	0	0	0	0	0	0	0	0	0	0	0	0	0	0	0	0	0	0	0	0	0	0
denovo21573	0.00138942	28.9481	2.3e-06	2.75e-06	0.000966765	0.342107	0.659013	2.7619	1.91333	Bacteria	Bacteroidetes	Bacteroidia	Bacteroidales	Bacteroidaceae	Bacteroides		0	0	0	0	0	0	0	0	0	0	0	0	2.95	2.8	0	0	0	0	0	0	0	0	0	0	0	2.41	0	0	2.1	0	0	0	0
denovo24967	0.00138237	57.2325	2.29e-12	4.97e-12	9.65e-10	0.24799	0	3.41072	2.01123	Bacteria	Bacteroidetes	Bacteroidia	Bacteroidales	Bacteroidaceae	Bacteroides		0	0	0	2.65	0	0	0	0	2.67	0	0	0	2.13	0	0	0	0	0	0	0	0	0	0	0	0	0	0	0	0	0	0	0	0
denovo344	0.00146273	77.2184	1.21e-16	5.87e-16	5.1e-14	0.14104	0.06016	3.58744	2.21049	Bacteria	Bacteroidetes	Bacteroidia	Bacteroidales	Bacteroidaceae	Bacteroides		0	0	0	0	0	0	0	0	0	0	0	0	0	0	0	0	0	0	0	0	0	0	0	0	0	0	0	2.13	2.1	0	0	0	0
denovo40221	0.00178998	81.1439	1.74e-17	9.54e-17	7.34e-15	0.08823	0.169403	3.98059	3.08813	Bacteria	Bacteroidetes	Bacteroidia	Bacteroidales	Bacteroidaceae	Bacteroides		0	0	0	0	2.65	0	0	0	0	0	0	0	0	0	0	0	0	0	0	0	0	0	0	0	0	0	0	0	0	0	0	3.28	0
denovo41689	0.000884043	44.1801	1.38e-09	2.15e-09	5.82e-07	0.261193	0	2.36278	1.00809	Bacteria	Bacteroidetes	Bacteroidia	Bacteroidales	Bacteroidaceae	Bacteroides		0	0	3.06	0	2.65	0	0	0	0	0	0	0	2.13	0	0	0	0	0	0	0	0	0	0	0	0	0	0	0	0	0	0	0	0
denovo58468	0.00246811	66.597	2.28e-14	6.38e-14	9.62e-12	1.18776	0.239117	4.48392	4.15973	Bacteria	Bacteroidetes	Bacteroidia	Bacteroidales	Bacteroidaceae	Bacteroides		0	2.84	3.06	0	4.77	0	0	0	0	0	2.82	0	0	2.32	2.57	0	0	0	0	0	4.52	2.16	0	3.64	2.3	0	0	4.62	0	0	0	3.28	0
denovo61223	0.000203844	8.64584	0.0343898	0.0353124	1	0	0	0.366552	0.465126	Bacteria	Bacteroidetes	Bacteroidia	Bacteroidales	Bacteroidaceae	Bacteroides		0	0	0	0	0	0	0	0	0	0	0	0	0	0	0	0	0	0	0	0	0	0	0	0	0	0	0	0	0	0	0	0	0
denovo64128	0.0016893	49.8617	8.55e-11	1.51e-10	3.6e-08	0.26991	0.573943	3.91071	2.16504	Bacteria	Bacteroidetes	Bacteroidia	Bacteroidales	Bacteroidaceae	Bacteroides		0	2.84	0	0	0	0	0	0	0	0	0	0	2.95	0	0	0	0	0	0	0	0	0	0	0	2.3	0	0	0	0	0	0	0	0
denovo90070	0.00125184	51.1615	4.52e-11	8.46e-11	1.9e-08	0.251773	0.112367	2.83502	1.92841	Bacteria	Bacteroidetes	Bacteroidia	Bacteroidales	Bacteroidaceae	Bacteroides		3.13	2.84	0	0	0	0	0	0	0	0	0	0	0	1.58	0	0	0	0	0	0	0	0	0	0	0	0	0	0	0	0	0	0	0
denovo95419	0.00283955	69.3578	5.86e-15	1.85e-14	2.47e-12	0.998423	0.3187	5.43104	4.84712	Bacteria	Bacteroidetes	Bacteroidia	Bacteroidales	Bacteroidaceae	Bacteroides		0	0	3.06	2.65	5.43	2.91	0	2.66	0	0	0	0	2.13	0	0	0	0	0	0	0	0	0	0	0	0	2.41	0	5.78	2.92	0	0	0	0
denovo95481	0.00164377	3.79676	0.284263	0.28562	1	1.12046	1.38613	2.31684	1.86154	Bacteria	Bacteroidetes	Bacteroidia	Bacteroidales	Bacteroidaceae	Bacteroides		0	3.74	0	2.65	3.53	0	0	0	0	3.41	0	0	2.13	1.58	2.57	0	0	0	0	0	3.05	0	0	5.15	5.81	0	0	0	0	0	0	4.76	0
denovo25589	0.000805922	43.8026	1.66e-09	2.57e-09	7e-07	0	0	2.23725	1.07708	Bacteria	Bacteroidetes	Bacteroidia	Bacteroidales	Prevotellaceae	Prevotella	copri	0	0	0	0	0	0	0	0	0	0	0	0	0	0	0	0	0	0	0	0	0	0	0	0	0	0	0	0	0	0	0	0	0
245022	0.00254896	17.2141	0.000638586	0.000682347	0.268845	1.85764	1.61288	3.86363	3.03931	Bacteria	Bacteroidetes	Bacteroidia	Bacteroidales	Prevotellaceae	Prevotella		3.13	2.84	3.06	2.65	0	3.81	0	2.66	0	0	0	0	2.13	2.32	0	2.63	0	2.67	2.81	2.8	0	2.16	2.9	4.03	4.07	2.41	3.73	0	2.92	0	0	8.68	0
585756	0.00396194	40.0283	1.05e-08	1.48e-08	4.42e-06	3.32822	1.66954	6.25004	4.88456	Bacteria	Bacteroidetes	Bacteroidia	Bacteroidales	Prevotellaceae	Prevotella		4.04	4.29	0	6.32	3.53	2.91	3.01	0	0	5.12	0	0	4.41	6.3	8.96	2.63	4.53	0	4.65	3.7	3.96	2.16	4.35	5.3	3.15	4.19	0	4.41	4.37	3.56	4.31	5.48	0
1815717	0.00492004	32.2983	4.53e-07	5.62e-07	0.000190631	4.36434	2.78833	6.64266	6.20078	Bacteria	Bacteroidetes	Bacteroidia	Bacteroidales	Prevotellaceae	Prevotella		3.13	4.68	4.53	5.24	5.03	5.74	4.87	4.48	5.26	4.35	5.22	5.07	4.62	8.79	8.92	4.05	4.78	2.67	4.25	3.7	0	0	3.8	6.21	4.07	4.96	0	4.81	2.92	4.81	0	0	0
denovo32482	0.00198031	102.412	4.71e-22	6.91e-21	1.98e-19	7.56069	0.26781	0.0633503	0.0701467	Bacteria	Bacteroidetes	Bacteroidia	Bacteroidales	Prevotellaceae	Prevotella		6.29	8.41	9.45	7.57	11.59	6.97	8.82	6.82	14.19	8.49	2.82	5.55	8.66	6.65	7.48	6.2	7.9	10.26	5.79	7.05	5.89	6.52	6.61	7.23	5.91	2.41	7.91	8.64	9.67	9.08	4.31	0	0
denovo39169	0.00168889	31.782	5.82e-07	7.14e-07	0.000244909	0.694603	0.48206	3.31785	2.40474	Bacteria	Bacteroidetes	Bacteroidia	Bacteroidales	Prevotellaceae	Prevotella		0	0	0	4.46	0	0	0	0	0	0	0	0	0	2.8	3.44	0	0	0	0	0	0	0	0	4.03	2.3	3.8	0	0	0	0	0	0	0
denovo40570	0.00129389	26.2045	8.64e-06	9.91e-06	0.00363819	0.949943	0.115207	2.65513	1.5687	Bacteria	Bacteroidetes	Bacteroidia	Bacteroidales	Prevotellaceae	Prevotella		0	0	0	2.65	0	0	0	0	0	3.95	0	0	2.95	3.45	2.57	3.51	2.43	0	0	0	0	0	0	2.27	2.3	2.41	0	0	0	0	0	0	0
denovo48661	0.00120258	47.0662	3.36e-10	5.61e-10	1.42e-07	0	0.129873	2.87834	1.92217	Bacteria	Bacteroidetes	Bacteroidia	Bacteroidales	Prevotellaceae	Prevotella		0	0	0	0	0	0	0	0	0	0	0	0	0	0	0	0	0	0	0	0	0	0	0	0	0	0	0	0	0	0	0	0	0
denovo50966	0.00653445	7.60125	0.0550131	0.0558084	1	6.34965	5.0594	7.93584	7.18457	Bacteria	Bacteroidetes	Bacteroidia	Bacteroidales	Prevotellaceae	Prevotella		4.6	6.11	6.8	8.59	6	5.74	5.65	5.9	4.09	7.41	5.95	6.53	7.22	9.6	7.98	6.3	6.8	4.48	8.15	6.6	0	2.16	7.98	9.37	8.71	8.36	4.28	8.52	5.34	5.28	0	4.76	7.65
569030	0.00153107	47.0617	3.37e-10	5.61e-10	1.42e-07	1.02958	0	3.44672	1.7928	Bacteria	Bacteroidetes	Bacteroidia	Bacteroidales	Rikenellaceae	Rikenella		0	0	0	2.65	0	2.91	0	0	0	2.54	0	0	2.13	0	0	0	0	0	2.81	0	0	0	3.8	4.58	4.07	3.27	0	2.13	0	0	0	0	0
107044	0.00206548	66.8462	2.02e-14	5.75e-14	8.5e-12	0.62382	0.299617	4.97135	2.57334	Bacteria	Bacteroidetes	Bacteroidia	Bacteroidales	Rikenellaceae			0	0	0	2.65	0	0	0	0	0	2.54	0	0	3.47	0	0	0	0	3.55	0	0	0	0	0	2.27	0	0	0	2.13	2.1	0	0	0	0
112720	0.00140966	77.3075	1.16e-16	5.68e-16	4.88e-14	0.136067	0	3.95673	1.7051	Bacteria	Bacteroidetes	Bacteroidia	Bacteroidales	Rikenellaceae			0	0	0	0	0	0	0	0	0	0	0	0	0	4.08	0	0	0	0	0	0	0	0	0	0	0	0	0	0	0	0	0	0	0
234443	0.00241876	39.5527	1.33e-08	1.85e-08	5.58e-06	1.70658	0.79528	4.87057	2.51341	Bacteria	Bacteroidetes	Bacteroidia	Bacteroidales	Rikenellaceae			3.13	0	3.06	0	3.53	2.91	0	4.08	0	2.54	0	0	4.41	5.12	0	3.51	3.29	2.67	0	2.8	0	0	0	3.64	2.3	4.19	0	0	0	0	0	8.17	0
297266	0.00146008	44.292	1.31e-09	2.06e-09	5.51e-07	0.70263	0.417287	3.24507	1.61074	Bacteria	Bacteroidetes	Bacteroidia	Bacteroidales	Rikenellaceae			0	0	0	3.53	0	0	0	0	2.67	2.54	0	0	0	3.7	0	0	0	0	0	0	0	0	2.9	2.27	0	0	0	3.48	0	0	0	0	0
523051	0.00179811	38.1939	2.57e-08	3.55e-08	1.08e-05	0.84226	0.781717	3.7658	1.96396	Bacteria	Bacteroidetes	Bacteroidia	Bacteroidales	Rikenellaceae			3.13	0	0	0	0	0	0	0	0	4.65	0	0	0	4.85	4.68	2.63	0	0	0	0	3.05	0	0	2.27	0	0	0	0	0	0	0	0	0
772282	0.00136231	82.6046	8.48e-18	5.19e-17	3.57e-15	0.12359	0.145057	3.83809	1.49629	Bacteria	Bacteroidetes	Bacteroidia	Bacteroidales	Rikenellaceae			0	0	0	0	0	0	0	0	0	0	0	0	2.13	1.58	0	0	0	0	0	0	0	0	0	0	0	0	0	0	0	0	0	0	0
849770	0.00242614	59.6584	6.95e-13	1.65e-12	2.93e-10	0.627807	0.776787	5.45616	3.07238	Bacteria	Bacteroidetes	Bacteroidia	Bacteroidales	Rikenellaceae			0	0	0	2.65	0	2.91	0	0	0	0	0	0	3.47	4.24	0	0	0	0	0	0	0	0	0	0	3.15	2.41	0	0	0	0	0	3.28	0
953855	0.00436374	70.4422	3.43e-15	1.15e-14	1.44e-12	1.90422	2.56151	7.83939	5.49474	Bacteria	Bacteroidetes	Bacteroidia	Bacteroidales	Rikenellaceae			3.13	4.29	4.93	2.65	2.65	0	0	0	0	3.41	0	0	5.25	4.52	2.57	0	0	0	2.81	0	0	0	2.9	4.98	4.84	3.8	0	4.41	0	0	0	6.31	0
216290	0.00278988	27.7253	4.15e-06	4.88e-06	0.00174618	1.25698	1.22121	4.77352	4.12132	Bacteria	Bacteroidetes	Bacteroidia	Bacteroidales	S24-7			3.13	2.84	0	3.53	0	2.91	0	0	0	0	0	0	2.13	0	3.98	2.63	3.29	0	0	0	0	0	0	3.64	3.68	3.27	0	0	0	2.68	0	6.46	0
denovo126050	0.00174296	28.7423	2.54e-06	3.02e-06	0.00106798	0.879497	0.52821	3.31457	2.39505	Bacteria	Bacteroidetes	Bacteroidia	Bacteroidales	S24-7			0	0	3.06	3.53	0	0	0	0	0	0	0	0	0	1.58	0	2.63	0	0	3.71	0	0	0	0	3.64	3.15	2.41	0	0	0	2.68	0	4.2	0
denovo135662	0.00357764	30.83	9.23e-07	1.12e-06	0.000388622	3.32079	1.37439	5.95544	3.92755	Bacteria	Bacteroidetes	Bacteroidia	Bacteroidales				3.13	4.29	0	5.24	2.65	0	0	0	0	5.31	2.82	0	4.62	7.07	4.37	4.05	3.83	4.09	6.42	4.25	0	3.52	2.9	6.28	5.59	6.04	2.83	2.96	3.82	3.56	0	0	0
denovo16022	0.00365186	51.9064	3.14e-11	5.95e-11	1.32e-08	2.36517	1.03395	6.74424	4.7597	Bacteria	Bacteroidetes	Bacteroidia	Bacteroidales				3.13	2.84	0	4.07	2.65	0	0	4.48	3.55	4.35	2.82	0	5.59	4.75	0	0	4.22	0	3.71	4.25	0	0	4.74	4.33	4.62	4.19	0	0	0	2.68	0	0	0
denovo69987	0.00405996	35.7451	8.48e-08	1.11e-07	3.57e-05	2.60191	2.41741	6.94907	4.58266	Bacteria	Bacteroidetes	Bacteroidia	Bacteroidales				0	0	3.06	5.43	0	2.91	0	0	3.55	3.41	2.82	3.81	6.09	7.51	5.5	2.63	4.78	0	3.71	2.8	3.05	0	5.06	2.27	3.68	2.41	0	0	0	3.56	0	9.15	0
187418	0.00395605	73.804	6.54e-16	2.65e-15	2.75e-13	12.5954	1.8871	0.640001	0.801104	Bacteria	Bacteroidetes	Flavobacteriia	Flavobacteriales	[Weeksellaceae]	Riemerella		13.33	13.23	11.99	13.64	15.51	10.71	15.29	12.45	15	12.13	11.84	8.76	13.09	12.49	9.34	12.03	13.37	13.76	11.4	12.56	11.26	11.61	12.07	11.07	14.5	12.01	12.06	13.43	12.18	15.76	0	0	0
531659	0.00141994	97.6306	5.02e-21	5.42e-20	2.11e-18	5.68538	0	0.0225579	0	Bacteria	Bacteroidetes	Flavobacteriia	Flavobacteriales	[Weeksellaceae]	Riemerella		9.61	0	4.53	6	5.75	4.37	8.55	0	7.71	4.35	2.82	4.37	7.59	9.73	4.93	3.51	6.16	11.06	4.65	8.42	0	6.72	7.16	4.98	8.5	5.83	6.63	4.41	5.08	7.15	0	0	0
279048	0.00135443	34.3497	1.67e-07	2.13e-07	7.04e-05	0.752027	0.36716	2.98096	1.44224	Bacteria	Cyanobacteria	4C0d-2	YS2				0	0	0	2.65	0	0	0	0	0	2.54	0	0	0	1.58	0	2.63	0	0	0	0	0	2.99	0	0	4.07	3.27	2.83	0	0	0	0	0	0
302878	0.000972779	20.2691	0.000149283	0.000162819	0.0628479	0.34231	0.243037	2.24077	1.15814	Bacteria	Cyanobacteria	4C0d-2	YS2				0	2.84	0	0	0	0	0	0	0	0	0	0	0	0	0	0	0	0	0	0	0	0	0	0	0	4.75	0	0	0	2.68	0	0	0
385807	0.00105621	35.287	1.06e-07	1.39e-07	4.46e-05	0.443313	0.10281	2.57179	1.2132	Bacteria	Cyanobacteria	4C0d-2	YS2				0	0	0	0	0	0	0	0	0	0	0	0	2.13	0	0	0	0	0	2.81	0	0	0	0	2.27	3.68	2.41	0	0	0	0	0	0	0
527762	0.00230946	36.0726	7.23e-08	9.66e-08	3.04e-05	1.20573	0.756753	4.68047	2.79636	Bacteria	Cyanobacteria	4C0d-2	YS2				0	3.74	0	3.53	2.65	0	0	5.04	2.67	2.54	0	0	2.13	0	0	0	0	0	0	0	0	0	0	2.27	4.07	3.27	4.28	0	0	0	0	3.28	0
746661	0.00168217	28.6271	2.68e-06	3.18e-06	0.00112919	0.740227	0.583737	3.26981	2.27753	Bacteria	Cyanobacteria	4C0d-2	YS2				0	2.84	3.06	0	0	2.91	3.01	0	0	0	0	0	0	0	0	0	0	0	0	0	0	0	0	3.11	2.3	4.96	0	0	0	0	0	4.2	0
4303423	0.000417972	23.2778	3.53e-05	3.96e-05	0.0148787	0	0.256947	1.10537	0.355233	Bacteria	Cyanobacteria	4C0d-2	YS2				0	0	0	0	0	0	0	0	0	0	0	0	0	0	0	0	0	0	0	0	0	0	0	0	0	0	0	0	0	0	0	0	0
denovo118694	0.000800697	18.1558	0.000408471	0.00044094	0.171966	0.309897	0.228217	1.87588	0.86675	Bacteria	Cyanobacteria	4C0d-2	YS2				0	0	3.06	0	0	0	0	0	0	0	0	0	0	0	0	0	2.43	0	0	0	0	0	0	0	0	3.8	0	0	0	0	0	3.28	0
denovo55579	0.00165646	27.1195	5.56e-06	6.46e-06	0.00233959	0.850903	0.685907	3.23143	1.99833	Bacteria	Cyanobacteria	4C0d-2	YS2				3.13	0	3.06	0	3.53	0	3.01	2.66	0	2.54	0	0	0	2.32	0	0	0	0	0	0	0	0	0	0	3.15	0	0	2.13	0	0	0	0	0
1871	0.00279684	22.9522	4.13e-05	4.59e-05	0.0173956	2.33974	1.44479	4.98324	2.63985	Bacteria	Deferribacteres	Deferribacteres	Deferribacterales	Deferribacteraceae	Mucispirillum	schaedleri	0	4.99	0	0	0	2.91	3.01	0	2.67	2.54	0	0	0	3.45	3.44	4.05	3.83	3.55	4.65	0	4.92	4.2	2.9	3.11	3.68	0	3.73	2.96	2.92	2.68	0	0	0
25453	0.00327776	32.7371	3.66e-07	4.56e-07	0.000154058	2.28756	1.52256	5.85264	3.70651	Bacteria	Deferribacteres	Deferribacteres	Deferribacterales	Deferribacteraceae	Mucispirillum	schaedleri	4.04	5.25	0	0	0	0	3.92	3.54	4.09	0	2.82	4.76	2.95	3.7	4.37	2.63	2.43	2.67	3.71	2.8	0	2.16	3.8	2.27	3.15	0	0	0	0	3.56	0	0	0
23652	0.000514835	9.74253	0.0208864	0.0215519	1	0.387003	0.122993	1.06349	0.531071	Bacteria	Elusimicrobia	Elusimicrobia	Elusimicrobiales	Elusimicrobiaceae			0	0	0	0	0	0	0	0	0	2.54	0	0	0	1.58	0	0	0	0	0	0	0	0	0	3.11	4.37	0	0	0	0	0	0	0	0
581048	0.00176195	15.3905	0.00151157	0.00159491	0.63637	1.10048	1.0217	3.13747	1.92675	Bacteria	Elusimicrobia	Elusimicrobia	Elusimicrobiales	Elusimicrobiaceae			0	0	0	4.07	2.65	0	0	0	3.55	2.54	0	0	0	4.52	0	0	3.29	0	0	0	0	0	0	4.8	5.19	2.41	0	0	0	0	8.05	0	0
1084865	0.00302839	56.541	3.22e-12	6.81e-12	1.36e-09	3.63083	6.54452	0.294592	1.71319	Bacteria	Firmicutes	Bacilli	Bacillales	Staphylococcaceae	Staphylococcus		3.13	3.74	3.06	0	4.07	4.76	3.01	4.08	3.55	7.53	3.71	0	3.47	4.52	3.44	0	4.99	3.55	6.61	2.8	3.05	2.16	3.8	4.33	5.71	5.72	5.46	3.86	0	4.81	7.57	6.59	10.13
810399	0.00123849	23.3883	3.35e-05	3.76e-05	0.0141099	3.24983	0.84344	0.23823	0.654357	Bacteria	Firmicutes	Bacilli	Lactobacillales	Enterococcaceae	Enterococcus	cecorum	11.87	2.84	5.5	5.75	0	10.97	0	2.66	2.67	3.95	2.82	0	0	0	3.44	5	3.29	0	0	8.67	12.67	0	0	4.33	2.3	0	0	3.48	0	5.28	4.31	0	5.36
denovo19332	0.000711961	35.9555	7.65e-08	1.02e-07	3.22e-05	2.51124	0	0.129575	0.225553	Bacteria	Firmicutes	Bacilli	Lactobacillales	Enterococcaceae	Enterococcus	cecorum	10.57	2.84	3.97	2.65	0	9.92	0	2.66	0	3.41	0	0	0	0	0	3.51	3.29	0	0	7.63	12.05	2.16	0	4.03	0	0	0	2.13	0	4.5	0	0	0
1111582	0.00358469	12.645	0.00547084	0.00567297	1	5.57624	3.43357	2.06182	3.40611	Bacteria	Firmicutes	Bacilli	Lactobacillales	Enterococcaceae	Enterococcus		13.67	3.74	8.69	8.67	4.77	12.82	0	5.04	7.38	7.67	5.8	0	0	3.16	5.79	6.2	6.55	0	2.81	11.18	14.37	2.99	2.9	6.21	4.62	5.15	0	6.17	2.92	8.02	6.26	3.28	9.57
221299	0.00678913	84.2922	3.68e-18	2.72e-17	1.55e-15	2.8112	15.3167	2.08416	7.14578	Bacteria	Firmicutes	Bacilli	Lactobacillales	Lactobacillaceae	Lactobacillus		4.6	5.47	5.5	4.46	4.46	4.37	3.92	9.42	4.09	3.95	4.66	0	2.95	2.8	4.37	0	2.43	0	0	0	3.05	2.16	2.9	0	0	3.8	2.83	2.13	0	0	18.97	12.37	15.63
955052	0.00184322	76.5509	1.69e-16	7.9e-16	7.09e-14	0.102077	6.45365	0	0.852969	Bacteria	Firmicutes	Bacilli	Lactobacillales	Lactobacillaceae	Lactobacillus		0	0	3.06	0	0	0	0	0	0	0	0	0	0	0	0	0	0	0	0	0	0	0	0	0	0	0	0	0	0	0	10.82	3.28	6.34
1107027	0.00363337	72.8126	1.07e-15	4.08e-15	4.49e-13	2.34467	9.17493	0.217877	2.87331	Bacteria	Firmicutes	Bacilli	Lactobacillales	Lactobacillaceae	Lactobacillus		0	0	0	0	0	0	0	2.66	0	0	0	0	2.13	0	0	4.44	4.78	3.55	5.43	0	5.23	5.02	4.74	5.15	3.68	4.96	3.73	4.16	5.22	5.47	13.15	6.31	8.57
denovo130167	0.00240466	70.3143	3.66e-15	1.2e-14	1.54e-12	0.118027	7.77128	0.139432	1.64139	Bacteria	Firmicutes	Bacilli	Lactobacillales	Lactobacillaceae	Lactobacillus		0	0	0	0	0	0	0	3.54	0	0	0	0	0	0	0	0	0	0	0	0	0	0	0	0	0	0	0	0	0	0	11.24	4.2	8.33
denovo22665	0.00211847	83.9144	4.44e-18	3.17e-17	1.87e-15	0.220103	7.13731	0.0354055	1.12386	Bacteria	Firmicutes	Bacilli	Lactobacillales	Lactobacillaceae	Lactobacillus		0	0	3.06	0	0	0	0	3.54	0	0	0	0	0	0	0	0	0	0	0	0	0	0	0	0	0	0	0	0	0	0	10.98	3.28	7.65
denovo35265	0.00195236	82.5177	8.85e-18	5.32e-17	3.73e-15	0	6.76051	0	1.08596	Bacteria	Firmicutes	Bacilli	Lactobacillales	Lactobacillaceae	Lactobacillus		0	0	0	0	0	0	0	0	0	0	0	0	0	0	0	0	0	0	0	0	0	0	0	0	0	0	0	0	0	0	10.39	3.28	7.33
denovo70609	0.00203338	67.4241	1.52e-14	4.47e-14	6.4e-12	0.08479	6.71855	0.138599	1.23556	Bacteria	Firmicutes	Bacilli	Lactobacillales	Lactobacillaceae	Lactobacillus		0	0	0	0	0	0	0	0	0	2.54	0	0	0	0	0	0	0	0	0	0	0	0	0	0	0	0	0	0	0	0	10.67	3.28	10.83
denovo81754	0.00204043	82.8998	7.33e-18	4.75e-17	3.08e-15	0.0886567	7.01144	0.0393345	1.0619	Bacteria	Firmicutes	Bacilli	Lactobacillales	Lactobacillaceae	Lactobacillus		0	0	0	0	0	0	0	2.66	0	0	0	0	0	0	0	0	0	0	0	0	0	0	0	0	0	0	0	0	0	0	10.87	4.2	7.14
335256	0.000528601	8.85367	0.031301	0.0322194	1	0.59655	0.06016	0.0827172	1.3883	Bacteria	Firmicutes	Bacilli	Lactobacillales	Streptococcaceae	Lactococcus	garvieae	0	0	0	4.77	0	0	0	0	0	0	2.82	0	0	0	0	3.51	0	0	0	0	0	0	0	0	2.3	4.5	0	0	0	0	0	0	0
797560	0.00193461	105.22	1.17e-22	2.29e-21	4.93e-20	7.29254	0.40491	0	0.0788133	Bacteria	Firmicutes	Bacilli	Lactobacillales	Streptococcaceae	Streptococcus	minor	4.6	9.23	9.45	7.49	9.03	6.72	7.82	5.9	8.21	9.29	7.78	4.76	7.43	6.53	4.93	6.39	9.99	8.4	8.4	5.61	7.68	7.1	6.79	6.41	8.05	4.5	6.63	6.42	8.2	9.04	0	0	0
288249	0.00462547	74.2713	5.19e-16	2.16e-15	2.19e-13	13.0756	3.14715	0.761923	1.63225	Bacteria	Firmicutes	Bacilli	Lactobacillales	Streptococcaceae	Streptococcus		16.47	11.98	13.34	16.58	13.73	10.42	12.62	12.2	14.31	13.88	14.25	13.43	14.68	12.28	13.21	11.9	11.79	11.82	14.45	12.71	10.31	14.07	16.18	10.79	14.48	10.39	11.35	11.47	12.91	14.28	5.85	4.2	9.53
349024	0.00207717	54.3059	9.66e-12	1.99e-11	4.06e-09	5.20587	0.82358	0.295267	2.03459	Bacteria	Firmicutes	Bacilli	Lactobacillales	Streptococcaceae	Streptococcus		5	7.22	0	5.03	6.93	5.33	0	2.66	6.34	6	3.71	2.91	4.8	2.32	5.91	4.75	6.55	9.23	7.41	4.25	5.89	6.4	6.51	6.28	5.59	10.24	6.34	3.86	3.44	5.28	0	0	0
584109	0.00232663	47.8614	2.28e-10	3.87e-10	9.6e-08	7.30633	1.57534	0.118587	0.356404	Bacteria	Firmicutes	Bacilli	Lactobacillales	Streptococcaceae	Streptococcus		7.21	3.74	13.22	6	14.58	9.79	0	2.66	14.57	14.06	14.98	9.12	3.85	13.05	0	11.68	5.86	0	2.81	3.7	0	4.67	5.88	0	14.23	5.15	0	11.82	12.28	14.26	0	3.28	9.28
828043	0.00191089	98.9278	2.64e-21	3.01e-20	1.11e-18	7.01997	0.326627	0	0.333547	Bacteria	Firmicutes	Bacilli	Lactobacillales	Streptococcaceae	Streptococcus		10.97	5.65	7.35	10.81	6.5	5.07	6.92	6.75	7.75	7.14	6.7	7.18	9.06	5.04	7.56	5	6.96	5.9	8.88	6.77	3.96	8.36	10.76	4.8	8.19	4.75	5.96	4.81	6.9	8.17	0	0	0
denovo104025	0.00185997	112.128	3.82e-24	3.22e-22	1.61e-21	7.45684	0	0	0.01806	Bacteria	Firmicutes	Bacilli	Lactobacillales	Streptococcaceae	Streptococcus		10.79	6.64	7.47	9.29	8.76	5.74	7	4.79	9.32	8.95	9.36	7.88	7.8	7.05	7.77	8.05	5.35	6.44	9.18	7.29	5.49	7.69	10.35	5.3	8.65	3.27	5.24	6.58	7.72	8.53	0	0	0
denovo106433	0.00155529	105.178	1.2e-22	2.29e-21	5.04e-20	6.25115	0	0	0	Bacteria	Firmicutes	Bacilli	Lactobacillales	Streptococcaceae	Streptococcus		9.75	5.65	4.53	8.67	9.36	5.9	6.74	5.04	8.88	8.72	7.19	6.43	7.46	5.49	5.91	6.1	5.35	4.79	8.15	4.95	0	8.18	8.74	2.27	8.87	4.5	0	5.12	7.31	7.49	0	0	0
denovo106795	0.00115639	82.5976	8.51e-18	5.19e-17	3.58e-15	4.64821	0	0	0	Bacteria	Firmicutes	Bacilli	Lactobacillales	Streptococcaceae	Streptococcus		5.79	2.84	8.71	5.03	9.85	5.33	0	0	9.61	9.33	10.47	5.07	3.47	8.62	2.57	6.64	2.43	2.67	0	0	3.05	2.99	3.8	0	8.91	0	0	5.87	6.98	9.41	0	0	0
denovo128375	0.00208049	107.215	4.36e-23	1.02e-21	1.84e-20	8.07826	0.140033	0.0225579	0.12247	Bacteria	Firmicutes	Bacilli	Lactobacillales	Streptococcaceae	Streptococcus		9.09	9.65	8.86	6.12	7.21	9.69	9.33	7.23	9.24	8.28	8.56	9.01	6.62	6.81	8.31	9.16	5.75	7.85	8.45	9.95	9.84	7.48	8.76	8.93	6.64	7.16	9.67	4.62	7.63	6.45	0	4.2	0
denovo1495	0.00210885	105.26	1.15e-22	2.29e-21	4.84e-20	8.26904	0	0.111676	0.0997773	Bacteria	Firmicutes	Bacilli	Lactobacillales	Streptococcaceae	Streptococcus		9.46	10.06	6.22	6.22	8.72	10.3	10.48	7.74	9.6	10.1	6.52	7.11	7.99	5.2	6.84	9.23	7.79	9.15	8.99	8.47	7.4	10.29	9.18	9.04	8.9	8.43	9.1	4.41	8.1	7.03	0	0	0
denovo16663	0.00112529	59.4294	7.78e-13	1.83e-12	3.28e-10	4.21152	0.14641	0	0.165387	Bacteria	Firmicutes	Bacilli	Lactobacillales	Streptococcaceae	Streptococcus		5.57	0	8.34	4.07	9.55	4.76	0	0	8.88	8.74	9.76	5.07	4.16	7.86	0	5.98	2.43	0	3.71	0	0	2.99	0	0	8.98	2.41	0	6.3	7.37	9.41	0	0	4.39
denovo83051	0.00674029	92.1374	7.61e-20	6.97e-19	3.2e-17	15.4954	6.49577	2.06033	3.10815	Bacteria	Firmicutes	Bacilli	Lactobacillales	Streptococcaceae	Streptococcus		16.39	16.12	16.4	13.51	14.7	16.44	16.87	15.77	16.35	15.96	15.4	15.1	15.2	14.16	14.01	16.11	14.74	15.57	15.34	16.18	17.09	15.91	16.44	15.99	15.42	14.52	17.19	12.3	15.07	14.62	7.7	5.95	10.02
denovo91320	0.00228093	107.39	4e-23	1.02e-21	1.68e-20	8.98924	0	0.106221	0.0747597	Bacteria	Firmicutes	Bacilli	Lactobacillales	Streptococcaceae	Streptococcus		10.41	10.12	9.01	6.5	8.02	10.51	10.63	7.74	9.8	9.61	8.89	9.25	7.76	7.01	8.45	10.27	8.17	8.53	9.63	9.91	11.71	9.09	10.25	9.96	8.55	7.87	10.53	6.42	8.66	6.45	0	0	0
denovo27299	0.00299339	13.8372	0.00313531	0.0032835	1	1.42342	3.17766	2.42552	5.08464	Bacteria	Firmicutes	Bacilli	Turicibacterales	Turicibacteraceae	Turicibacter		0	2.84	0	2.65	0	0	3.01	4.08	3.55	0	0	2.91	2.13	0	2.57	3.51	2.43	2.67	2.81	0	0	0	0	0	2.3	2.41	2.83	0	0	0	0	5.16	7.79
328955	0.00173193	30.8112	9.32e-07	1.13e-06	0.000392176	0.21642	4.42171	0.339034	1.99605	Bacteria	Firmicutes	Clostridia	Clostridiales	Clostridiaceae	Clostridium		0	0	0	0	0	0	0	4.08	0	0	0	0	0	0	0	0	0	0	0	0	0	0	0	0	0	2.41	0	0	0	0	0	0	5.36
828483	0.00737628	50.6315	5.86e-11	1.06e-10	2.47e-08	5.43602	12.605	3.45723	8.26467	Bacteria	Firmicutes	Clostridia	Clostridiales	Clostridiaceae	Clostridium		6.29	6.23	5.24	6.99	7.4	6.05	4.47	12.35	5.62	5.48	6.61	4.37	5.12	4.75	4.93	4.44	3.29	2.67	5.22	3.7	5.49	2.99	3.8	4.8	4.07	11.59	4.28	4.81	4.77	5.28	9.1	10.38	14.71
denovo111881	0.00196322	38.3085	2.43e-08	3.37e-08	1.02e-05	0.286513	3.21683	0.327663	4.07029	Bacteria	Firmicutes	Clostridia	Clostridiales	Clostridiaceae	Clostridium		0	0	0	3.53	0	0	0	2.66	0	0	0	0	0	0	0	0	0	0	0	0	0	0	0	0	0	2.41	0	0	0	0	0	0	5.36
denovo41204	0.00146448	27.4983	4.63e-06	5.41e-06	0.00194855	0.475443	4.43274	0.0898172	0.891799	Bacteria	Firmicutes	Clostridia	Clostridiales	Clostridiaceae	Clostridium		0	0	0	0	0	0	0	4.48	0	2.54	0	0	0	0	0	0	0	0	0	0	3.05	0	0	0	0	4.19	0	0	0	0	0	0	4.39
359750	0.00291618	36.121	7.06e-08	9.47e-08	2.97e-05	1.17198	6.77571	0.711342	3.08657	Bacteria	Firmicutes	Clostridia	Clostridiales	Clostridiaceae			0	0	3.06	0	2.65	3.81	3.01	4.79	2.67	3.95	2.82	0	0	0	3.44	0	0	0	0	0	0	0	0	0	0	4.96	0	0	0	0	4.31	3.28	7.65
4352318	0.00215197	43.677	1.77e-09	2.72e-09	7.44e-07	0.440733	1.77995	0.625096	5.82547	Bacteria	Firmicutes	Clostridia	Clostridiales	Clostridiaceae			0	2.84	3.06	0	2.65	0	0	0	0	2.54	0	0	2.13	0	0	0	0	0	0	0	0	0	0	0	0	0	0	0	0	0	0	0	0
denovo111924	0.00270023	50.9321	5.06e-11	9.34e-11	2.13e-08	0.830913	1.48386	1.4963	7.09245	Bacteria	Firmicutes	Clostridia	Clostridiales	Clostridiaceae			3.13	0	0	2.65	0	2.91	0	0	0	2.54	2.82	2.91	2.13	0	2.57	0	0	0	0	0	0	0	0	0	0	3.27	0	0	0	0	0	0	0
denovo121710	0.00431033	54.0564	1.09e-11	2.24e-11	4.59e-09	1.59306	4.50515	1.8342	9.45362	Bacteria	Firmicutes	Clostridia	Clostridiales	Clostridiaceae			3.13	3.74	5.71	4.07	4.07	4.37	0	3.54	0	3.41	2.82	0	2.13	1.58	3.98	0	0	0	0	0	0	0	0	0	0	2.41	2.83	0	0	0	4.31	7.98	5.36
denovo131077	0.00168499	45.7902	6.28e-10	1.02e-09	2.65e-07	0.20516	0.94873	0.554089	5.08368	Bacteria	Firmicutes	Clostridia	Clostridiales	Clostridiaceae			0	0	0	0	3.53	0	0	0	0	0	0	0	0	0	0	2.63	0	0	0	0	0	0	0	0	0	0	0	0	0	0	0	0	0
denovo132532	0.00202243	58.5297	1.21e-12	2.73e-12	5.1e-10	0.117563	1.05403	0.98166	6.00907	Bacteria	Firmicutes	Clostridia	Clostridiales	Clostridiaceae			0	0	0	3.53	0	0	0	0	0	0	0	0	0	0	0	0	0	0	0	0	0	0	0	0	0	0	0	0	0	0	0	0	0
denovo134018	0.00124288	56.5408	3.22e-12	6.81e-12	1.36e-09	0.224307	0.415837	0.193293	4.16937	Bacteria	Firmicutes	Clostridia	Clostridiales	Clostridiaceae			0	0	0	4.07	0	0	0	2.66	0	0	0	0	0	0	0	0	0	0	0	0	0	0	0	0	0	0	0	0	0	0	0	0	0
denovo31339	0.00191786	18.0537	0.000428766	0.000461664	0.18051	0.914067	3.90236	0.539921	2.3701	Bacteria	Firmicutes	Clostridia	Clostridiales	Clostridiaceae			0	0	0	2.65	0	0	0	7.46	0	0	0	0	2.13	0	0	2.63	0	0	0	0	4.52	0	0	0	0	5.94	0	0	2.1	0	0	0	0
denovo37401	0.00062704	42.9468	2.53e-09	3.81e-09	1.06e-06	0	0.06016	0.0566069	2.40618	Bacteria	Firmicutes	Clostridia	Clostridiales	Clostridiaceae			0	0	0	0	0	0	0	0	0	0	0	0	0	0	0	0	0	0	0	0	0	0	0	0	0	0	0	0	0	0	0	0	0
denovo37455	0.00252989	47.6017	2.59e-10	4.34e-10	1.09e-07	0.476057	1.74146	1.10889	6.88023	Bacteria	Firmicutes	Clostridia	Clostridiales	Clostridiaceae			0	0	0	2.65	2.65	2.91	0	2.66	0	3.41	0	0	0	0	0	0	0	0	0	0	0	0	0	0	0	0	0	0	0	0	0	0	0
denovo3957	0.00221376	42.8639	2.63e-09	3.95e-09	1.11e-06	0.396027	1.40149	1.19382	5.94671	Bacteria	Firmicutes	Clostridia	Clostridiales	Clostridiaceae			0	0	3.06	0	0	0	0	0	0	2.54	0	0	2.13	1.58	2.57	0	0	0	0	0	0	0	0	0	0	0	0	0	0	0	0	4.2	0
denovo48849	0.00250012	29.938	1.42e-06	1.71e-06	0.000598705	0.29929	2.33433	1.34274	6.11858	Bacteria	Firmicutes	Clostridia	Clostridiales	Clostridiaceae			0	0	0	2.65	3.53	0	0	0	0	0	0	0	0	0	0	0	0	0	0	2.8	0	0	0	0	0	0	0	0	0	0	0	6.59	9.32
denovo57265	0.00116742	66.0675	2.96e-14	8.16e-14	1.25e-11	0	0.44081	0.258339	4.00208	Bacteria	Firmicutes	Clostridia	Clostridiales	Clostridiaceae			0	0	0	0	0	0	0	0	0	0	0	0	0	0	0	0	0	0	0	0	0	0	0	0	0	0	0	0	0	0	0	0	0
denovo84952	0.00174968	53.3897	1.51e-11	3.05e-11	6.37e-09	0.19444	0.895773	0.788661	5.17968	Bacteria	Firmicutes	Clostridia	Clostridiales	Clostridiaceae			0	0	0	0	0	0	0	0	0	0	0	0	0	0	2.57	0	0	0	0	0	0	0	0	0	0	3.27	0	0	0	0	0	0	0
denovo97214	0.00142027	55.2648	6.03e-12	1.26e-11	2.54e-09	0.123793	0.643737	0.536134	4.42403	Bacteria	Firmicutes	Clostridia	Clostridiales	Clostridiaceae			0	0	0	0	0	0	0	0	0	0	3.71	0	0	0	0	0	0	0	0	0	0	0	0	0	0	0	0	0	0	0	0	0	0
234421	0.00232024	42.0495	3.92e-09	5.74e-09	1.65e-06	0.660857	1.28141	4.4053	3.12644	Bacteria	Firmicutes	Clostridia	Clostridiales	Lachnospiraceae	[Ruminococcus]		0	0	0	0	0	0	3.01	0	0	2.54	0	0	0	3.9	0	0	2.43	0	0	0	0	2.16	0	3.64	0	0	0	2.13	0	0	4.31	4.2	0
249142	0.00308196	69.0198	6.92e-15	2.16e-14	2.91e-12	1.28747	0.81775	5.62137	4.84868	Bacteria	Firmicutes	Clostridia	Clostridiales	Lachnospiraceae	[Ruminococcus]		3.13	2.84	0	0	2.65	0	0	0	0	2.54	0	0	2.95	2.8	0	0	2.43	0	2.81	0	0	2.16	2.9	3.64	0	0	4.28	3.48	0	0	0	0	0
325977	0.00135534	50.8416	5.29e-11	9.68e-11	2.23e-08	0.0710133	0.554797	2.80478	2.11106	Bacteria	Firmicutes	Clostridia	Clostridiales	Lachnospiraceae	[Ruminococcus]		0	0	0	0	0	0	0	0	0	0	0	0	0	0	0	0	0	0	0	0	0	0	0	0	0	0	0	2.13	0	0	0	0	0
563086	0.00412763	57.7728	1.76e-12	3.89e-12	7.4e-10	2.33816	2.18367	6.76516	5.52987	Bacteria	Firmicutes	Clostridia	Clostridiales	Lachnospiraceae	[Ruminococcus]		3.13	3.74	0	5.03	0	3.81	0	2.66	0	0	3.71	0	2.95	3.9	3.44	5	0	0	0	0	3.96	0	4.35	4.8	4.62	3.27	2.83	2.13	4.12	2.68	0	5.73	0
3438642	0.0022495	52.1905	2.73e-11	5.22e-11	1.15e-08	0.668203	1.32801	4.08098	3.10051	Bacteria	Firmicutes	Clostridia	Clostridiales	Lachnospiraceae	[Ruminococcus]		0	0	0	2.65	0	2.91	0	0	0	0	0	0	2.95	1.58	2.57	0	0	0	2.81	0	0	2.16	0	0	0	2.41	0	0	0	0	0	3.28	0
denovo16309	0.0012812	60.0574	5.71e-13	1.38e-12	2.41e-10	0.182223	0.248313	3.15076	1.67377	Bacteria	Firmicutes	Clostridia	Clostridiales	Lachnospiraceae	[Ruminococcus]		0	0	0	0	2.65	0	0	0	0	0	2.82	0	0	0	0	0	0	0	0	0	0	0	0	0	0	0	0	0	0	0	0	0	0
denovo663	0.0023083	52.8517	1.97e-11	3.9e-11	8.3e-09	0.52691	1.21684	4.316	3.36211	Bacteria	Firmicutes	Clostridia	Clostridiales	Lachnospiraceae	[Ruminococcus]		0	0	0	2.65	0	2.91	0	0	2.67	2.54	0	0	0	0	0	2.63	0	0	0	0	0	0	0	0	0	2.41	0	0	0	0	4.31	3.28	0
denovo85798	0.0019395	42.2807	3.5e-09	5.17e-09	1.47e-06	0.369987	0.657907	3.61135	3.27676	Bacteria	Firmicutes	Clostridia	Clostridiales	Lachnospiraceae	Blautia	producta	0	2.84	0	2.65	0	0	0	0	0	0	0	0	0	1.58	0	0	0	0	0	0	0	0	0	4.03	0	0	0	0	0	0	0	0	0
233648	0.00244663	74.6146	4.38e-16	1.88e-15	1.84e-13	0.421817	0.437367	5.38444	3.77021	Bacteria	Firmicutes	Clostridia	Clostridiales	Lachnospiraceae	Coprococcus		0	0	3.97	0	0	0	0	0	0	0	0	0	0	1.58	0	0	0	2.67	0	0	0	0	0	0	2.3	0	0	2.13	0	0	0	0	4.39
815573	0.00334709	21.784	7.23e-05	7.97e-05	0.0304563	2.94999	2.61463	0.797266	7.11696	Bacteria	Firmicutes	Clostridia	Clostridiales	Lachnospiraceae	Coprococcus		3.13	4.29	6.36	6.41	4.77	2.91	3.01	4.08	0	3.41	0	4.37	3.85	2.8	2.57	2.63	3.83	0	2.81	7.35	0	0	0	0	4.07	5.72	0	6.03	0	4.11	0	3.28	0
842596	0.0017306	62.7023	1.55e-13	3.92e-13	6.55e-11	0.31853	0.3064	4.1458	2.325	Bacteria	Firmicutes	Clostridia	Clostridiales	Lachnospiraceae	Coprococcus		0	0	0	0	0	0	0	0	0	0	0	0	2.95	3.16	3.44	0	0	0	0	0	0	0	0	0	0	0	0	0	0	0	0	0	0
denovo123174	0.000897644	43.1197	2.32e-09	3.53e-09	9.77e-07	0.15216	0	0.0836948	3.3753	Bacteria	Firmicutes	Clostridia	Clostridiales	Lachnospiraceae	Coprococcus		0	0	0	0	0	0	0	0	0	0	0	0	0	0	0	0	2.43	0	0	0	0	0	0	0	0	0	0	2.13	0	0	0	0	0
denovo128816	0.000943256	50.4134	6.52e-11	1.17e-10	2.75e-08	0	0	0.0149348	3.77691	Bacteria	Firmicutes	Clostridia	Clostridiales	Lachnospiraceae	Coprococcus		0	0	0	0	0	0	0	0	0	0	0	0	0	0	0	0	0	0	0	0	0	0	0	0	0	0	0	0	0	0	0	0	0
denovo16421	0.000925011	50.7734	5.47e-11	9.92e-11	2.3e-08	0.08823	0	0.0301634	3.6007	Bacteria	Firmicutes	Clostridia	Clostridiales	Lachnospiraceae	Coprococcus		0	0	0	2.65	0	0	0	0	0	0	0	0	0	0	0	0	0	0	0	0	0	0	0	0	0	0	0	0	0	0	0	0	0
denovo721	0.00172604	59.7036	6.8e-13	1.63e-12	2.86e-10	0.09475	0.518457	3.41448	3.02475	Bacteria	Firmicutes	Clostridia	Clostridiales	Lachnospiraceae	Coprococcus		0	2.84	0	0	0	0	0	0	0	0	0	0	0	0	0	0	0	0	0	0	0	0	0	0	0	0	0	0	0	0	0	0	0
denovo91361	0.00105729	35.7671	8.39e-08	1.1e-07	3.53e-05	0.32914	0.292397	0.0228531	3.6061	Bacteria	Firmicutes	Clostridia	Clostridiales	Lachnospiraceae	Coprococcus		0	0	0	0	0	0	0	0	0	0	0	0	2.13	0	0	0	0	0	2.81	2.8	0	0	0	0	0	0	0	2.13	0	0	0	3.28	0
130103	0.00194199	49.0718	1.26e-10	2.16e-10	5.3e-08	0.26855	1.23332	3.99285	2.4446	Bacteria	Firmicutes	Clostridia	Clostridiales	Lachnospiraceae	Dorea		0	2.84	0	2.65	0	0	0	0	0	0	0	0	0	0	2.57	0	0	0	0	0	0	0	0	0	0	0	0	0	0	0	4.31	0	0
166637	0.00494376	71.4654	2.07e-15	7.27e-15	8.72e-13	1.53537	3.78728	7.84306	6.967	Bacteria	Firmicutes	Clostridia	Clostridiales	Lachnospiraceae	Dorea		0	0	0	0	3.53	3.81	0	2.66	2.67	4.91	0	0	4.16	3.9	0	0	0	0	2.81	0	0	0	0	4.03	3.68	0	2.83	4.97	2.1	0	4.31	4.2	4.39
denovo115657	0.00168068	59.0788	9.25e-13	2.14e-12	3.89e-10	0.262883	0.5113	3.59198	2.50999	Bacteria	Firmicutes	Clostridia	Clostridiales	Lachnospiraceae	Dorea		0	3.74	0	0	0	0	0	0	0	0	0	0	0	1.58	2.57	0	0	0	0	0	0	0	0	0	0	0	0	0	0	0	0	0	0
denovo43415	0.00372642	58.8458	1.04e-12	2.35e-12	4.37e-10	1.22247	2.56045	6.1319	5.2679	Bacteria	Firmicutes	Clostridia	Clostridiales	Lachnospiraceae	Dorea		3.13	3.74	0	0	5.03	3.81	3.01	3.54	0	2.54	0	0	0	3.16	3.98	2.63	0	0	0	0	0	0	0	0	0	0	0	0	2.1	0	0	4.2	4.39
14124	0.000981487	38.9504	1.78e-08	2.48e-08	7.49e-06	0	0.452723	0.212952	3.28657	Bacteria	Firmicutes	Clostridia	Clostridiales	Lachnospiraceae	Epulopiscium		0	0	0	0	0	0	0	0	0	0	0	0	0	0	0	0	0	0	0	0	0	0	0	0	0	0	0	0	0	0	0	0	0
1146798	0.00215877	27.9382	3.74e-06	4.41e-06	0.00157546	0.50885	1.59999	0.464046	6.12111	Bacteria	Firmicutes	Clostridia	Clostridiales	Lachnospiraceae	Epulopiscium		0	0	0	2.65	0	2.91	0	0	2.67	2.54	0	2.91	0	1.58	0	0	0	0	0	0	0	0	0	0	0	0	0	0	0	0	0	7.45	0
157154	0.000621152	28.9018	2.35e-06	2.8e-06	0.000988659	0.25772	0	1.62163	0.672403	Bacteria	Firmicutes	Clostridia	Clostridiales	Lachnospiraceae			0	0	0	0	2.65	0	0	0	0	0	0	0	0	0	0	0	0	0	2.81	0	0	0	0	2.27	0	0	0	0	0	0	0	0	0
157611	0.000994009	50.294	6.92e-11	1.24e-10	2.91e-08	0.518557	0	2.81927	0.752117	Bacteria	Firmicutes	Clostridia	Clostridiales	Lachnospiraceae			0	0	0	0	0	0	0	0	0	0	2.82	0	0	0	0	4.05	0	0	0	0	0	0	0	0	0	4.19	0	0	0	4.5	0	0	0
179861	0.00132656	16.115	0.00107403	0.00113896	0.452167	0.0971267	1.21415	1.99081	2.09611	Bacteria	Firmicutes	Clostridia	Clostridiales	Lachnospiraceae			0	0	0	0	0	2.91	0	0	0	0	0	0	0	0	0	0	0	0	0	0	0	0	0	0	0	0	0	0	0	0	0	0	0
192159	0.0043484	50.9999	4.89e-11	9.11e-11	2.06e-08	2.26496	2.80474	6.62897	6.00033	Bacteria	Firmicutes	Clostridia	Clostridiales	Lachnospiraceae			3.13	2.84	3.06	3.53	2.65	4.37	3.01	3.54	0	0	2.82	2.91	0	3.9	3.98	2.63	3.83	0	2.81	3.7	0	0	2.9	2.27	5.02	0	0	2.13	2.92	0	0	3.28	4.39
196802	0.00153978	50.776	5.46e-11	9.92e-11	2.3e-08	0.258513	0.48873	2.92003	2.61997	Bacteria	Firmicutes	Clostridia	Clostridiales	Lachnospiraceae			0	0	0	0	2.65	0	0	0	0	0	0	0	0	0	0	0	0	0	0	2.8	0	0	0	0	2.3	0	0	0	0	0	0	0	0
317315	0.000758983	12.9554	0.00473402	0.00494546	1	0.48607	0.141643	1.40364	1.06696	Bacteria	Firmicutes	Clostridia	Clostridiales	Lachnospiraceae			0	0	0	4.07	0	0	0	0	0	0	0	0	0	0	0	0	0	0	0	0	3.05	0	0	2.27	5.19	0	0	0	0	0	0	0	0
323818	0.000730538	26.9453	6.04e-06	6.99e-06	0.00254488	0.34388	0	1.9251	0.731333	Bacteria	Firmicutes	Clostridia	Clostridiales	Lachnospiraceae			0	0	0	0	0	0	0	0	0	0	0	0	0	0	0	0	0	0	4.96	0	3.05	0	0	0	2.3	0	0	0	0	0	0	0	0
357765	0.00176369	62.7297	1.53e-13	3.89e-13	6.46e-11	0.487547	0.277863	3.92225	2.53225	Bacteria	Firmicutes	Clostridia	Clostridiales	Lachnospiraceae			0	0	4.93	0	2.65	0	0	0	0	0	0	0	0	4.75	0	0	0	0	0	0	0	0	0	0	2.3	0	0	0	0	0	0	0	0
358944	0.00130674	61.022	3.56e-13	8.7e-13	1.5e-10	0.188483	0.201803	3.39651	1.57975	Bacteria	Firmicutes	Clostridia	Clostridiales	Lachnospiraceae			0	0	0	2.65	0	0	3.01	0	0	0	0	0	0	0	0	0	0	0	0	0	0	0	0	0	0	0	0	0	0	0	0	0	0
518040	0.00162826	75.1169	3.42e-16	1.52e-15	1.44e-13	0.155993	0.13322	3.42117	2.94911	Bacteria	Firmicutes	Clostridia	Clostridiales	Lachnospiraceae			0	0	0	0	0	0	0	0	0	0	0	0	0	0	4.68	0	0	0	0	0	0	0	0	0	0	0	0	0	0	0	0	0	0
522961	0.00107968	23.2012	3.67e-05	4.09e-05	0.0154364	0.697063	0.129873	2.27048	1.31821	Bacteria	Firmicutes	Clostridia	Clostridiales	Lachnospiraceae			0	2.84	0	0	0	2.91	0	0	0	0	0	0	0	0	3.44	0	0	0	0	0	0	0	0	3.11	0	4.5	0	0	0	4.11	0	0	0
528071	0.0010776	21.945	6.7e-05	7.4e-05	0.0281953	0.5729	0.498347	2.2532	1.08209	Bacteria	Firmicutes	Clostridia	Clostridiales	Lachnospiraceae			0	0	0	0	2.65	0	0	0	0	0	0	0	0	1.58	2.57	2.63	0	0	2.81	0	0	0	0	2.27	0	0	0	0	0	2.68	0	0	0
534874	0.00190227	48.5646	1.61e-10	2.75e-10	6.8e-08	0.88251	0.3651	4.46065	2.08664	Bacteria	Firmicutes	Clostridia	Clostridiales	Lachnospiraceae			0	0	0	0	0	0	0	0	0	3.95	0	0	2.95	5.04	0	0	0	0	4.65	0	0	0	2.9	2.27	2.3	2.41	0	0	0	0	0	0	0
547730	0.00315461	35.9713	7.59e-08	1.01e-07	3.2e-05	1.20656	1.71892	5.50388	4.43416	Bacteria	Firmicutes	Clostridia	Clostridiales	Lachnospiraceae			0	3.74	3.97	0	2.65	0	0	2.66	2.67	3.41	2.82	3.81	2.95	2.32	2.57	2.63	0	0	0	0	0	0	0	0	0	0	0	0	0	0	0	3.28	0
548503	0.00230399	63.7281	9.38e-14	2.47e-13	3.95e-11	1.09947	0.41868	4.00366	3.87295	Bacteria	Firmicutes	Clostridia	Clostridiales	Lachnospiraceae			0	2.84	0	0	3.53	0	0	0	0	0	0	2.91	0	3.9	2.57	2.63	3.29	0	0	0	3.05	0	0	0	0	0	0	3.48	2.1	2.68	0	3.28	0
577512	0.00112728	37.6853	3.3e-08	4.51e-08	1.39e-05	0.24941	0.354307	2.6593	1.3567	Bacteria	Firmicutes	Clostridia	Clostridiales	Lachnospiraceae			0	0	0	0	0	0	0	0	2.67	2.54	0	0	0	0	0	0	0	0	0	0	0	0	0	2.27	0	0	0	0	0	0	0	4.76	0
620319	0.00209027	34.7452	1.38e-07	1.78e-07	5.81e-05	1.23174	0.5958	4.11661	2.59559	Bacteria	Firmicutes	Clostridia	Clostridiales	Lachnospiraceae			4.04	0	0	4.07	0	0	0	0	0	0	2.82	0	2.95	4.24	2.57	0	0	0	3.71	0	0	0	0	2.27	5.47	0	0	2.13	0	2.68	0	0	0
759751	0.00182713	66.592	2.29e-14	6.38e-14	9.64e-12	0.324013	0.469283	3.77986	2.89632	Bacteria	Firmicutes	Clostridia	Clostridiales	Lachnospiraceae			0	0	0	0	2.65	0	3.01	0	0	0	0	0	0	0	0	0	0	0	0	0	0	0	0	0	4.07	0	0	0	0	0	0	0	0
761968	0.00582739	74.3466	5e-16	2.11e-15	2.11e-13	2.79337	4.43523	8.71367	7.77075	Bacteria	Firmicutes	Clostridia	Clostridiales	Lachnospiraceae			4.04	2.84	3.97	5.43	5.03	0	3.92	2.66	2.67	3.95	2.82	0	5.12	3.9	4.37	0	0	0	2.81	3.7	3.05	0	2.9	3.64	2.3	5.6	0	2.96	3.44	2.68	4.31	5.16	6.66
799034	0.00229685	34.2485	1.76e-07	2.23e-07	7.39e-05	1.05673	1.28215	4.48775	2.55599	Bacteria	Firmicutes	Clostridia	Clostridiales	Lachnospiraceae			4.04	2.84	0	0	0	0	0	0	0	4.65	0	0	2.13	2.32	0	2.63	2.43	0	0	0	0	0	0	4.03	3.15	0	0	3.48	0	0	4.31	0	0
988932	0.000889931	27.5839	4.44e-06	5.21e-06	0.00186958	0.28473	0.323583	1.94902	1.08541	Bacteria	Firmicutes	Clostridia	Clostridiales	Lachnospiraceae			0	0	0	2.65	0	0	0	0	0	0	0	0	0	0	0	0	0	0	0	0	0	2.16	0	0	0	0	3.73	0	0	0	0	0	0
1006464	0.000714532	34.5671	1.5e-07	1.93e-07	6.33e-05	0.421213	0	0.0156945	2.43599	Bacteria	Firmicutes	Clostridia	Clostridiales	Lachnospiraceae			0	0	3.97	2.65	0	0	0	0	0	2.54	0	0	3.47	0	0	0	0	0	0	0	0	0	0	0	0	0	0	0	0	0	0	0	0
1110312	0.00226733	36.3982	6.17e-08	8.32e-08	2.6e-05	0.847507	1.2562	4.29216	2.86114	Bacteria	Firmicutes	Clostridia	Clostridiales	Lachnospiraceae			0	0	3.06	0	0	0	0	0	0	0	0	0	0	4.24	4.37	0	0	0	2.81	0	0	0	0	2.27	3.15	0	2.83	0	0	2.68	0	7.04	0
4422039	0.0016388	16.7521	0.000794733	0.000844906	0.334583	0.42936	0.92099	2.87207	2.46086	Bacteria	Firmicutes	Clostridia	Clostridiales	Lachnospiraceae			0	0	0	3.53	0	0	0	0	0	2.54	0	0	0	0	4.68	0	0	0	0	0	0	0	0	0	0	0	0	2.13	0	0	0	3.28	0
denovo109240	0.00155968	71.5349	2e-15	7.15e-15	8.43e-13	0.23836	0.334913	4.01924	1.80952	Bacteria	Firmicutes	Clostridia	Clostridiales	Lachnospiraceae			0	0	0	0	0	0	0	0	0	0	0	0	0	1.58	0	0	0	0	0	0	0	0	0	0	2.3	3.27	0	0	0	0	0	0	0
denovo37991	0.000936455	44.1892	1.38e-09	2.15e-09	5.79e-07	0.33943	0	2.28466	1.21612	Bacteria	Firmicutes	Clostridia	Clostridiales	Lachnospiraceae			0	0	0	0	0	0	0	0	0	0	0	0	0	0	0	0	0	0	0	0	0	0	0	2.27	3.68	0	0	2.13	2.1	0	0	0	0
denovo52674	0.00161193	49.8696	8.52e-11	1.51e-10	3.59e-08	0.2448	0.48855	3.72034	2.14962	Bacteria	Firmicutes	Clostridia	Clostridiales	Lachnospiraceae			0	0	0	0	0	2.91	0	0	0	0	0	0	2.13	0	0	0	0	0	0	0	0	0	0	0	2.3	0	0	0	0	0	0	3.28	0
denovo81296	0.00165729	12.8159	0.0050521	0.00526469	1	0.579227	1.16675	2.77224	2.23535	Bacteria	Firmicutes	Clostridia	Clostridiales	Lachnospiraceae			0	2.84	0	2.65	3.53	0	0	0	0	0	0	0	0	0	0	0	0	0	0	0	0	0	0	2.27	3.68	2.41	0	0	0	0	0	3.28	0
denovo8894	0.000884541	32.1098	4.96e-07	6.14e-07	0.000208899	0.255813	0.18513	2.29216	0.899133	Bacteria	Firmicutes	Clostridia	Clostridiales	Lachnospiraceae			0	0	0	0	0	0	0	0	0	0	0	0	0	0	2.57	0	0	0	0	0	0	0	0	2.27	0	0	2.83	0	0	0	0	0	0
339685	0.00321299	59.057	9.35e-13	2.15e-12	3.94e-10	0.695707	1.95973	6.54788	3.92954	Bacteria	Firmicutes	Clostridia	Clostridiales	Peptococcaceae	Peptococcus		0	0	0	3.53	0	0	0	0	0	0	0	0	2.13	0	0	0	0	0	0	0	0	0	0	3.11	3.68	3.8	0	4.62	0	0	0	0	0
247639	0.000863974	33.0858	3.09e-07	3.88e-07	0.000130059	0	0.245717	0.196646	3.03648	Bacteria	Firmicutes	Clostridia	Clostridiales	Peptostreptococcaceae	SMB53		0	0	0	0	0	0	0	0	0	0	0	0	0	0	0	0	0	0	0	0	0	0	0	0	0	0	0	0	0	0	0	0	0
180516	0.000889102	31.3282	7.25e-07	8.82e-07	0.000305224	0	0.264653	0.28097	3.03759	Bacteria	Firmicutes	Clostridia	Clostridiales	Peptostreptococcaceae			0	0	0	0	0	0	0	0	0	0	0	0	0	0	0	0	0	0	0	0	0	0	0	0	0	0	0	0	0	0	0	0	5.36
337083	0.00220944	17.6709	0.000514208	0.000552249	0.216481	1.30754	1.46487	1.02871	5.11454	Bacteria	Firmicutes	Clostridia	Clostridiales	Peptostreptococcaceae			0	2.84	0	3.53	0	0	0	0	0	0	0	0	4.41	1.58	2.57	2.63	3.29	0	0	0	3.05	2.16	2.9	0	2.3	0	3.73	2.13	2.1	0	4.31	0	0
350697	0.00125955	30.4667	1.1e-06	1.33e-06	0.000463438	0.53616	0.811183	0.334356	3.39324	Bacteria	Firmicutes	Clostridia	Clostridiales	Peptostreptococcaceae			0	2.84	0	0	0	0	0	0	0	0	0	0	0	0	2.57	0	0	0	2.81	0	0	0	2.9	0	0	0	2.83	2.13	0	0	0	3.28	0
351976	0.00211142	8.4542	0.0375007	0.0383199	1	1.66937	2.37924	0.790389	3.67488	Bacteria	Firmicutes	Clostridia	Clostridiales	Peptostreptococcaceae			0	2.84	3.06	0	4.07	0	0	6.02	4.79	0	0	0	0	0	0	2.63	0	0	0	0	0	0	0	0	0	7.84	2.83	3.48	9.83	2.68	0	0	0
531374	0.00118085	15.3625	0.0015317	0.00161211	0.644844	0.198477	1.17928	0.75387	2.64076	Bacteria	Firmicutes	Clostridia	Clostridiales	Peptostreptococcaceae			0	0	0	0	0	0	0	0	0	0	0	0	0	1.58	0	0	0	0	0	0	0	0	0	2.27	0	0	0	0	2.1	0	0	0	4.39
555945	0.00514088	24.4882	1.98e-05	2.24e-05	0.00831611	2.54639	5.72199	5.18988	7.37814	Bacteria	Firmicutes	Clostridia	Clostridiales	Peptostreptococcaceae			4.04	4.29	3.06	3.53	4.07	2.91	0	6.51	4.09	4.91	3.71	0	5.12	5.2	0	2.63	0	0	4.25	0	0	2.16	0	3.64	5.19	0	2.83	2.13	2.1	0	7.57	0	14.95
712677	0.00317675	34.4363	1.6e-07	2.04e-07	6.75e-05	0.81158	3.34348	1.51216	7.15249	Bacteria	Firmicutes	Clostridia	Clostridiales	Peptostreptococcaceae			0	0	0	4.07	0	2.91	3.92	2.66	2.67	0	0	0	2.13	2.32	0	0	0	0	0	0	0	0	0	0	3.68	0	0	0	0	0	4.31	7.04	4.39
850642	0.00171028	41.3058	5.63e-09	8.18e-09	2.37e-06	0.24799	0.688913	0.6539	5.30413	Bacteria	Firmicutes	Clostridia	Clostridiales	Peptostreptococcaceae			0	0	0	0	2.65	0	0	0	2.67	0	0	0	2.13	0	0	0	0	0	0	0	0	0	0	0	0	0	0	0	0	0	0	0	0
denovo40841	0.000915142	40.9986	6.54e-09	9.34e-09	2.75e-06	0	0.406927	0.124062	3.15154	Bacteria	Firmicutes	Clostridia	Clostridiales	Peptostreptococcaceae			0	0	0	0	0	0	0	0	0	0	0	0	0	0	0	0	0	0	0	0	0	0	0	0	0	0	0	0	0	0	0	0	0
51306	0.00181594	57.6697	1.85e-12	4.08e-12	7.78e-10	0.371023	0.28353	4.27105	2.51561	Bacteria	Firmicutes	Clostridia	Clostridiales	Ruminococcaceae	Faecalibacterium	prausnitzii	0	0	0	0	0	0	0	0	0	0	0	0	0	1.58	0	0	0	0	0	0	0	0	0	2.27	0	3.8	0	3.48	0	0	0	0	0
158045	0.00860897	70.2104	3.85e-15	1.25e-14	1.62e-12	5.54484	6.8956	11.6281	10.9207	Bacteria	Firmicutes	Clostridia	Clostridiales	Ruminococcaceae	Faecalibacterium	prausnitzii	5	5.65	6.7	6.66	6.12	5.33	4.47	5.61	2.67	6.29	5.22	0	7.64	8.77	7.22	4.44	4.22	3.55	5.79	4.25	4.92	4.2	5.31	8.47	8.01	7.61	4.28	7.91	5.56	4.5	6.84	9.63	4.39
174943	0.0021669	74.1279	5.57e-16	2.3e-15	2.35e-13	0.39643	0.288283	4.37998	3.79197	Bacteria	Firmicutes	Clostridia	Clostridiales	Ruminococcaceae	Faecalibacterium	prausnitzii	0	0	0	3.53	0	0	0	0	0	0	0	0	0	3.16	0	0	0	0	0	0	0	0	2.9	0	2.3	0	0	0	0	0	0	0	0
579587	0.00229014	38.607	2.1e-08	2.92e-08	8.85e-06	0.751387	0.919993	4.03449	3.63377	Bacteria	Firmicutes	Clostridia	Clostridiales	Ruminococcaceae	Faecalibacterium	prausnitzii	0	0	0	2.65	0	0	0	0	0	0	0	0	0	6.22	0	0	0	0	0	2.8	0	0	0	5.3	2.3	3.27	0	0	0	0	4.31	0	0
denovo10091	0.00206216	68.7042	8.09e-15	2.47e-14	3.4e-12	0	0.75622	4.17345	3.49808	Bacteria	Firmicutes	Clostridia	Clostridiales	Ruminococcaceae	Faecalibacterium	prausnitzii	0	0	0	0	0	0	0	0	0	0	0	0	0	0	0	0	0	0	0	0	0	0	0	0	0	0	0	0	0	0	4.31	0	4.39
denovo126782	0.00174851	71.7695	1.78e-15	6.59e-15	7.51e-13	0.15478	0.280347	3.58188	3.13092	Bacteria	Firmicutes	Clostridia	Clostridiales	Ruminococcaceae	Faecalibacterium	prausnitzii	0	0	3.06	0	0	0	0	0	0	0	0	0	0	1.58	0	0	0	0	0	0	0	0	0	0	0	0	0	0	0	0	0	0	0
denovo129002	0.00186346	73.5162	7.54e-16	2.99e-15	3.17e-13	0.172387	0.20059	3.88345	3.36445	Bacteria	Firmicutes	Clostridia	Clostridiales	Ruminococcaceae	Faecalibacterium	prausnitzii	0	0	0	0	0	0	0	0	0	2.54	0	0	0	0	0	2.63	0	0	0	0	0	0	0	0	0	0	0	0	0	0	0	0	0
denovo137641	0.00203852	74.486	4.67e-16	1.99e-15	1.97e-13	0.477397	0.24909	3.96728	3.63231	Bacteria	Firmicutes	Clostridia	Clostridiales	Ruminococcaceae	Faecalibacterium	prausnitzii	0	0	0	2.65	2.65	0	0	0	0	0	0	0	0	0	0	0	0	0	0	0	0	0	0	2.27	0	3.8	0	2.96	0	0	0	0	0
denovo18405	0.00354347	76.465	1.76e-16	8.13e-16	7.4e-14	0.820083	1.11565	6.70181	5.82931	Bacteria	Firmicutes	Clostridia	Clostridiales	Ruminococcaceae	Faecalibacterium	prausnitzii	3.13	0	3.06	0	0	2.91	3.01	0	0	2.54	0	0	0	2.8	2.57	0	0	0	0	0	0	0	0	2.27	2.3	0	0	0	0	0	0	4.2	0
denovo47383	0.00176634	68.0872	1.1e-14	3.25e-14	4.61e-12	0.343297	0.37042	3.86852	2.64732	Bacteria	Firmicutes	Clostridia	Clostridiales	Ruminococcaceae	Faecalibacterium	prausnitzii	0	0	0	0	0	0	0	0	0	0	0	0	3.47	1.58	0	0	0	0	0	0	0	0	0	3.11	0	0	0	2.13	0	0	0	0	0
denovo47563	0.00176634	80.8445	2.02e-17	1.08e-16	8.51e-15	0	0	3.93236	3.29779	Bacteria	Firmicutes	Clostridia	Clostridiales	Ruminococcaceae	Faecalibacterium	prausnitzii	0	0	0	0	0	0	0	0	0	0	0	0	0	0	0	0	0	0	0	0	0	0	0	0	0	0	0	0	0	0	0	0	0
denovo67084	0.00178326	71.6178	1.92e-15	6.98e-15	8.09e-13	0.245187	0.281577	3.45008	3.3063	Bacteria	Firmicutes	Clostridia	Clostridiales	Ruminococcaceae	Faecalibacterium	prausnitzii	0	0	0	0	0	0	0	2.66	0	0	0	0	0	1.58	0	0	0	0	0	0	0	0	0	3.11	0	0	0	0	0	0	0	0	0
denovo92983	0.00151224	49.4086	1.07e-10	1.87e-10	4.49e-08	0.221227	0.44985	3.58492	1.94235	Bacteria	Firmicutes	Clostridia	Clostridiales	Ruminococcaceae	Faecalibacterium	prausnitzii	0	0	0	2.65	0	0	0	0	0	0	0	0	0	1.58	0	0	0	0	0	0	0	0	0	0	0	2.41	0	0	0	0	0	0	0
denovo99367	0.00518285	71.4392	2.1e-15	7.3e-15	8.84e-13	2.2976	2.75034	8.39769	7.66581	Bacteria	Firmicutes	Clostridia	Clostridiales	Ruminococcaceae	Faecalibacterium	prausnitzii	3.13	0	4.93	3.53	2.65	0	3.01	0	2.67	2.54	0	2.91	5.48	6.06	3.44	2.63	0	0	3.71	0	0	0	2.9	4.58	4.62	2.41	0	2.96	2.1	2.68	0	4.76	4.39
143423	0.00484308	77.5617	1.02e-16	5.07e-16	4.31e-14	2.0628	2.45309	8.39337	6.83586	Bacteria	Firmicutes	Clostridia	Clostridiales	Ruminococcaceae	Oscillospira		3.13	4.29	4.53	0	3.53	2.91	0	4.08	0	3.41	0	0	4.41	5.04	3.44	0	2.43	0	0	0	0	0	2.9	4.03	5.34	4.19	0	2.13	2.1	0	4.31	3.28	0
187267	0.0032411	68.3306	9.72e-15	2.9e-14	4.09e-12	0.53983	1.8758	6.551	4.2794	Bacteria	Firmicutes	Clostridia	Clostridiales	Ruminococcaceae	Oscillospira		0	0	0	0	0	0	0	2.66	0	0	0	0	3.85	0	0	2.63	0	0	0	0	0	0	0	2.27	0	0	0	0	2.1	2.68	0	6.14	0
196553	0.00145751	61.1668	3.31e-13	8.25e-13	1.39e-10	0.290877	0.346773	3.62886	1.71244	Bacteria	Firmicutes	Clostridia	Clostridiales	Ruminococcaceae	Oscillospira		3.13	0	0	0	0	0	0	0	0	2.54	0	0	0	0	0	0	0	0	0	0	3.05	0	0	0	0	0	0	0	0	0	0	3.28	0
212686	0.00205727	70.0744	4.11e-15	1.32e-14	1.73e-12	0.202937	0.908717	4.65309	2.65921	Bacteria	Firmicutes	Clostridia	Clostridiales	Ruminococcaceae	Oscillospira		0	0	0	0	0	0	0	0	0	0	0	0	0	0	0	0	0	0	0	0	0	0	0	0	3.68	2.41	0	0	0	0	0	5.73	0
240271	0.00303369	82.6882	8.13e-18	5.11e-17	3.42e-15	0.419907	0.920973	6.55424	4.5163	Bacteria	Firmicutes	Clostridia	Clostridiales	Ruminococcaceae	Oscillospira		0	0	0	0	2.65	0	0	0	0	2.54	0	0	2.13	0	0	0	0	0	0	0	0	0	0	0	3.15	0	0	2.13	0	0	0	6.83	0
328905	0.00153215	72.3746	1.32e-15	5.02e-15	5.57e-13	0.270437	0.363213	3.70406	1.94486	Bacteria	Firmicutes	Clostridia	Clostridiales	Ruminococcaceae	Oscillospira		3.13	0	0	0	0	0	0	0	2.67	0	0	0	0	2.32	0	0	0	0	0	0	0	0	0	0	0	0	0	0	0	0	0	0	0
350256	0.00323314	78.7119	5.8e-17	2.98e-16	2.44e-14	0.858063	1.07004	6.6645	4.62472	Bacteria	Firmicutes	Clostridia	Clostridiales	Ruminococcaceae	Oscillospira		0	0	3.97	0	0	2.91	0	3.54	0	0	2.82	0	2.13	1.58	0	0	0	0	0	0	0	0	0	2.27	3.68	0	2.83	0	0	0	0	7.04	0
408513	0.00369374	68.3474	9.64e-15	2.9e-14	4.06e-12	1.10577	2.26996	7.1531	4.55718	Bacteria	Firmicutes	Clostridia	Clostridiales	Ruminococcaceae	Oscillospira		0	2.84	0	2.65	2.65	2.91	0	4.08	0	2.54	4.26	0	3.47	4.08	0	0	0	0	0	0	0	0	0	0	3.68	0	0	0	0	0	4.31	4.76	0
420168	0.00127697	81.4064	1.53e-17	8.6e-17	6.45e-15	0.264227	0	3.73524	1.2577	Bacteria	Firmicutes	Clostridia	Clostridiales	Ruminococcaceae	Oscillospira		0	0	0	0	0	0	0	3.54	0	0	0	0	0	1.58	0	0	0	0	0	2.8	0	0	0	0	0	0	0	0	0	0	0	0	0
422283	0.00374665	68.5795	8.6e-15	2.6e-14	3.62e-12	1.20182	1.74901	7.35575	4.99602	Bacteria	Firmicutes	Clostridia	Clostridiales	Ruminococcaceae	Oscillospira		0	0	5.9	2.65	3.53	0	0	2.66	0	2.54	0	0	0	0	0	0	0	0	2.81	0	0	0	3.8	2.27	3.15	3.27	0	3.48	0	0	0	0	0
519763	0.00292505	76.7388	1.54e-16	7.35e-16	6.47e-14	0.8048	1.02042	6.33307	3.8098	Bacteria	Firmicutes	Clostridia	Clostridiales	Ruminococcaceae	Oscillospira		0	0	0	2.65	0	0	0	3.54	0	2.54	0	0	0	4.64	0	0	0	0	0	0	0	0	0	3.11	0	3.8	0	3.86	0	0	4.31	0	0
533847	0.00767144	81.1945	1.7e-17	9.42e-17	7.16e-15	4.44656	6.09847	10.5079	10.1331	Bacteria	Firmicutes	Clostridia	Clostridiales	Ruminococcaceae	Oscillospira		4.04	5.47	4.93	6.12	6.5	3.81	5.84	2.66	4.79	6.1	6.08	5.33	6.47	8.35	6.13	4.05	0	0	4.96	4.25	3.96	0	5.88	4.33	5.02	5.46	0	4.62	5.56	2.68	0	9.44	5.93
539820	0.00500753	73.3913	8.01e-16	3.15e-15	3.37e-13	1.95377	3.37126	8.39108	6.69053	Bacteria	Firmicutes	Clostridia	Clostridiales	Ruminococcaceae	Oscillospira		4.04	5.25	3.97	3.53	3.53	2.91	0	0	4.09	4.91	4.66	0	4.41	0	2.57	0	0	0	0	3.7	0	0	2.9	0	2.3	2.41	0	0	3.44	0	5.28	0	0
567974	0.00154907	71.6606	1.88e-15	6.89e-15	7.92e-13	0.34549	0.241607	3.95985	1.81145	Bacteria	Firmicutes	Clostridia	Clostridiales	Ruminococcaceae	Oscillospira		3.13	0	0	0	0	0	0	0	0	0	0	0	2.13	0	0	0	0	0	0	2.8	0	0	0	0	2.3	0	0	0	0	0	0	0	0
720944	0.00227869	81.8443	1.23e-17	7.12e-17	5.2e-15	0.552117	0.35885	5.19505	3.22657	Bacteria	Firmicutes	Clostridia	Clostridiales	Ruminococcaceae	Oscillospira		0	2.84	3.97	0	0	0	0	0	0	0	0	0	0	0	2.57	0	0	0	0	0	0	0	0	3.11	4.07	0	0	0	0	0	0	0	0
1110378	0.00288135	74.932	3.75e-16	1.64e-15	1.58e-13	0.680793	0.967897	5.98526	4.14796	Bacteria	Firmicutes	Clostridia	Clostridiales	Ruminococcaceae	Oscillospira		0	0	0	2.65	2.65	2.91	0	2.66	0	3.95	0	0	3.47	0	0	0	0	0	0	0	0	0	0	0	0	0	0	2.13	0	0	0	0	0
denovo35487	0.00182315	78.3604	6.9e-17	3.46e-16	2.9e-14	0.132997	0.21013	4.55107	2.5846	Bacteria	Firmicutes	Clostridia	Clostridiales	Ruminococcaceae	Oscillospira		0	0	0	0	0	0	0	0	0	0	0	0	0	1.58	0	0	0	0	0	0	0	0	0	0	0	2.41	0	0	0	0	0	0	0
denovo59516	0.00155529	81.4748	1.48e-17	8.43e-17	6.24e-15	0	0	3.76713	2.61014	Bacteria	Firmicutes	Clostridia	Clostridiales	Ruminococcaceae	Oscillospira		0	0	0	0	0	0	0	0	0	0	0	0	0	0	0	0	0	0	0	0	0	0	0	0	0	0	0	0	0	0	0	0	0
847728	0.00128261	26.1161	9.02e-06	1.03e-05	0.0037966	0.625347	0.48362	2.82512	1.31502	Bacteria	Firmicutes	Clostridia	Clostridiales	Ruminococcaceae	Ruminococcus		0	2.84	0	0	0	2.91	0	0	0	0	2.82	2.91	0	3.16	0	0	0	0	0	0	0	0	0	0	0	0	0	0	0	4.11	0	7.22	0
denovo16670	0.00206398	64.4124	6.7e-14	1.79e-13	2.82e-11	0.102077	0.966933	4.73767	2.64792	Bacteria	Firmicutes	Clostridia	Clostridiales	Ruminococcaceae	Ruminococcus		0	0	3.06	0	0	0	0	0	0	0	0	0	0	0	0	0	0	0	0	0	0	0	0	0	0	0	0	0	0	0	0	7.04	0
40798	0.00428636	53.4794	1.45e-11	2.93e-11	6.1e-09	1.52863	2.77121	6.83496	6.32213	Bacteria	Firmicutes	Clostridia	Clostridiales	Ruminococcaceae			4.04	0	0	4.07	5.03	0	3.01	2.66	0	3.41	0	0	2.95	0	3.98	0	0	2.67	3.71	0	0	0	0	0	4.07	2.41	0	3.86	0	0	4.31	0	0
129761	0.00619386	70.2257	3.82e-15	1.25e-14	1.61e-12	2.79564	3.44814	9.28117	9.67944	Bacteria	Firmicutes	Clostridia	Clostridiales	Ruminococcaceae			5	3.74	0	5.03	4.77	3.81	3.01	0	0	4.35	0	0	4.41	7.25	3.44	4.05	0	0	3.71	2.8	0	2.16	5.06	3.11	4.37	5.83	0	5.87	2.1	0	0	3.28	0
157417	0.00206962	56.7371	2.92e-12	6.28e-12	1.23e-09	1.02474	0.272243	4.85972	2.32459	Bacteria	Firmicutes	Clostridia	Clostridiales	Ruminococcaceae			0	0	5.9	2.65	0	0	0	0	0	0	0	2.91	3.85	0	0	0	3.29	0	2.81	0	3.05	0	0	3.11	3.15	0	0	0	0	0	0	0	0
180067	0.00122837	33.3183	2.76e-07	3.48e-07	0.000116166	0.621387	0.79032	2.89051	0.73051	Bacteria	Firmicutes	Clostridia	Clostridiales	Ruminococcaceae			0	0	0	0	3.53	0	3.01	0	0	0	0	0	0	0	0	0	2.43	0	0	0	3.05	0	4.35	2.27	0	0	0	0	0	0	0	3.28	0
180179	0.00197259	57.2629	2.26e-12	4.93e-12	9.51e-10	0.50036	0.833543	4.81997	1.93557	Bacteria	Firmicutes	Clostridia	Clostridiales	Ruminococcaceae			0	0	0	0	0	0	0	0	2.67	2.54	0	0	0	4.24	0	0	0	0	0	0	0	0	0	0	3.15	2.41	0	0	0	0	0	0	0
182142	0.00151871	63.0428	1.31e-13	3.41e-13	5.54e-11	0.205593	0.323013	3.60528	2.09161	Bacteria	Firmicutes	Clostridia	Clostridiales	Ruminococcaceae			0	0	0	0	0	0	0	0	0	0	0	0	0	0	0	0	0	0	0	0	3.05	0	0	3.11	0	0	0	0	0	0	0	3.28	0
186881	0.00190675	60.8216	3.92e-13	9.55e-13	1.65e-10	0.371027	0.453397	4.0088	2.96511	Bacteria	Firmicutes	Clostridia	Clostridiales	Ruminococcaceae			0	0	0	0	0	0	0	0	0	0	0	0	3.85	0	0	0	0	0	0	0	0	0	0	3.11	0	0	0	4.16	0	0	0	0	0
190649	0.00209923	66.9724	1.9e-14	5.44e-14	7.99e-12	1.00135	0.234297	4.1265	3.21207	Bacteria	Firmicutes	Clostridia	Clostridiales	Ruminococcaceae			0	0	0	2.65	2.65	0	3.01	0	0	0	0	0	0	4.24	0	0	0	2.67	2.81	0	0	0	0	2.27	3.15	4.5	0	0	2.1	0	0	3.28	0
193240	0.00335173	71.0933	2.49e-15	8.52e-15	1.05e-12	1.14403	1.47338	6.61612	4.45977	Bacteria	Firmicutes	Clostridia	Clostridiales	Ruminococcaceae			0	0	0	2.65	3.53	2.91	3.01	0	3.55	3.41	0	2.91	3.47	3.16	3.44	0	0	0	0	0	0	0	0	2.27	0	0	0	0	0	0	0	0	0
193850	0.00162163	73.7112	6.84e-16	2.74e-15	2.88e-13	0.165473	0.268497	3.17275	3.01599	Bacteria	Firmicutes	Clostridia	Clostridiales	Ruminococcaceae			0	0	0	0	2.65	0	0	0	0	0	0	0	0	2.32	0	0	0	0	0	0	0	0	0	0	0	0	0	0	0	0	0	0	0
199182	0.0018963	50.8471	5.27e-11	9.68e-11	2.22e-08	0.89336	0.296883	4.39505	2.1847	Bacteria	Firmicutes	Clostridia	Clostridiales	Ruminococcaceae			0	2.84	0	0	0	2.91	0	0	0	0	3.71	0	0	0	2.57	0	0	0	0	3.7	0	2.16	0	0	0	3.27	0	2.96	0	2.68	0	0	0
228061	0.00139705	48.9765	1.32e-10	2.26e-10	5.56e-08	0.47481	0.309227	3.46343	1.48277	Bacteria	Firmicutes	Clostridia	Clostridiales	Ruminococcaceae			0	0	0	0	0	0	3.01	0	0	0	0	0	2.13	2.32	0	0	0	0	0	0	0	0	0	3.64	3.15	0	0	0	0	0	0	0	0
306633	0.00521386	65.5894	3.75e-14	1.03e-13	1.58e-11	4.01278	2.07881	8.15823	6.98062	Bacteria	Firmicutes	Clostridia	Clostridiales	Ruminococcaceae			0	4.99	4.53	5.88	5.03	5.9	0	4.08	4.09	5.12	4.66	2.91	6.02	8.37	7.07	4.75	2.43	0	2.81	2.8	0	0	2.9	6.35	5.02	7.84	2.83	6.53	4.77	2.68	0	6.83	0
308157	0.00274626	69.3271	5.95e-15	1.87e-14	2.5e-12	0.21964	1.11759	5.40974	4.47086	Bacteria	Firmicutes	Clostridia	Clostridiales	Ruminococcaceae			0	0	3.06	3.53	0	0	0	0	0	0	0	0	0	0	0	0	0	0	0	0	0	0	0	0	0	0	0	0	0	0	0	0	0
316911	0.00227148	56.7664	2.88e-12	6.22e-12	1.21e-09	0.603927	0.892523	4.9097	2.88737	Bacteria	Firmicutes	Clostridia	Clostridiales	Ruminococcaceae			3.13	0	3.06	0	0	0	0	0	0	3.95	0	0	0	2.8	0	0	0	0	0	0	0	0	2.9	2.27	0	0	0	0	0	0	0	3.28	0
346918	0.000714781	44.2482	1.34e-09	2.1e-09	5.63e-07	0.0939933	0	2.08454	0.764207	Bacteria	Firmicutes	Clostridia	Clostridiales	Ruminococcaceae			0	0	0	0	0	0	0	0	0	0	2.82	0	0	0	0	0	0	0	0	0	0	0	0	0	0	0	0	0	0	0	0	0	0
349680	0.00135866	37.0735	4.44e-08	6.03e-08	1.87e-05	0.739233	0.324653	3.01218	1.48672	Bacteria	Firmicutes	Clostridia	Clostridiales	Ruminococcaceae			0	0	0	3.53	0	0	0	0	0	0	0	0	0	4.95	3.44	0	2.43	0	0	0	0	0	0	3.11	2.3	2.41	0	0	0	0	0	0	0
353817	0.00459371	65.0998	4.78e-14	1.3e-13	2.01e-11	3.14963	2.10206	7.40739	6.05306	Bacteria	Firmicutes	Clostridia	Clostridiales	Ruminococcaceae			0	4.99	0	3.53	4.77	3.81	0	0	3.55	5.31	3.71	2.91	5.37	7.15	5.79	0	3.83	0	4.25	2.8	0	2.16	0	6.54	5.81	4.96	0	6.42	4.12	2.68	0	5.73	0
359984	0.00156167	61.4553	2.87e-13	7.2e-13	1.21e-10	0.417213	0.115207	4.25582	1.63094	Bacteria	Firmicutes	Clostridia	Clostridiales	Ruminococcaceae			0	0	0	0	2.65	0	0	0	0	0	0	0	3.47	0	0	0	0	0	0	0	0	0	0	0	0	0	2.83	0	0	3.56	0	0	0
510295	0.00300359	74.7158	4.17e-16	1.81e-15	1.76e-13	0.555457	0.84577	5.31527	5.53379	Bacteria	Firmicutes	Clostridia	Clostridiales	Ruminococcaceae			0	2.84	0	2.65	0	0	3.01	0	0	0	0	0	0	2.8	0	0	0	0	0	0	0	0	0	0	0	2.41	0	2.96	0	0	0	0	0
519864	0.00127116	25.7069	1.1e-05	1.25e-05	0.00462456	0.408373	0.848653	2.46122	1.47283	Bacteria	Firmicutes	Clostridia	Clostridiales	Ruminococcaceae			0	0	0	3.53	0	0	3.01	0	0	0	0	0	0	0	2.57	0	0	0	0	0	0	0	0	0	3.15	0	0	0	0	0	0	0	0
556244	0.00144781	72.8804	1.03e-15	3.98e-15	4.34e-13	0	0.112367	3.20885	2.6044	Bacteria	Firmicutes	Clostridia	Clostridiales	Ruminococcaceae			0	0	0	0	0	0	0	0	0	0	0	0	0	0	0	0	0	0	0	0	0	0	0	0	0	0	0	0	0	0	0	0	0
560535	0.00167603	71.5336	2e-15	7.15e-15	8.44e-13	0.39918	0.06016	3.58362	2.81302	Bacteria	Firmicutes	Clostridia	Clostridiales	Ruminococcaceae			0	0	0	0	0	0	0	0	0	0	0	0	0	0	2.57	0	0	0	2.81	0	0	0	0	0	0	4.5	0	0	2.1	0	0	0	0
566899	0.00121942	35.0015	1.22e-07	1.59e-07	5.13e-05	0.400077	0.38166	3.21624	1.01097	Bacteria	Firmicutes	Clostridia	Clostridiales	Ruminococcaceae			0	0	0	2.65	0	0	0	0	0	0	0	0	0	0	0	0	0	0	0	0	0	0	0	4.33	5.02	0	0	0	0	0	0	6.83	0
635495	0.000978169	43.5483	1.88e-09	2.88e-09	7.92e-07	0.29754	0	2.66461	1.05897	Bacteria	Firmicutes	Clostridia	Clostridiales	Ruminococcaceae			0	0	0	0	0	2.91	0	0	0	0	0	0	0	0	0	0	0	0	0	0	0	0	2.9	3.11	0	0	0	0	0	0	0	0	0
648312	0.00157992	52.9691	1.86e-11	3.7e-11	7.84e-09	0.42467	0.37796	3.2608	2.39502	Bacteria	Firmicutes	Clostridia	Clostridiales	Ruminococcaceae			0	0	0	0	0	0	3.01	0	0	0	0	0	0	2.32	0	0	0	0	0	0	0	0	0	0	0	5.31	0	0	2.1	0	5.28	0	0
738351	0.0028461	46.325	4.84e-10	7.89e-10	2.04e-07	0.796027	1.44315	5.0601	4.30837	Bacteria	Firmicutes	Clostridia	Clostridiales	Ruminococcaceae			0	2.84	0	3.53	2.65	0	3.01	0	0	0	0	0	3.47	0	3.98	0	0	0	0	0	0	0	0	0	2.3	0	0	0	2.1	0	0	3.28	0
845444	0.001098	52.5922	2.24e-11	4.37e-11	9.43e-09	0.232827	0.124063	2.95269	1.20261	Bacteria	Firmicutes	Clostridia	Clostridiales	Ruminococcaceae			0	0	0	0	0	0	0	0	0	0	0	0	0	0	0	0	0	0	0	0	0	0	0	2.27	2.3	2.41	0	0	0	0	0	0	0
870421	0.00277055	52.4736	2.37e-11	4.61e-11	9.99e-09	1.4133	0.712193	5.46691	3.72568	Bacteria	Firmicutes	Clostridia	Clostridiales	Ruminococcaceae			3.13	2.84	3.06	2.65	3.53	0	0	0	0	0	0	0	2.13	2.8	2.57	0	2.43	0	2.81	0	0	0	4.74	2.27	5.02	2.41	0	0	0	0	0	8.52	0
1094991	0.00145875	67.117	1.77e-14	5.13e-14	7.44e-12	0.334457	0	3.67874	1.97347	Bacteria	Firmicutes	Clostridia	Clostridiales	Ruminococcaceae			0	0	0	0	0	0	0	0	0	0	0	0	0	0	0	0	2.43	0	0	0	0	0	0	4.33	0	3.27	0	0	0	0	0	0	0
1132942	0.00224469	45.2839	8.05e-10	1.29e-09	3.39e-07	0.894047	0.743813	4.31781	3.2115	Bacteria	Firmicutes	Clostridia	Clostridiales	Ruminococcaceae			3.13	3.74	3.06	0	0	2.91	0	0	0	2.54	3.71	0	3.47	1.58	0	0	0	2.67	0	0	0	0	0	0	0	0	0	0	0	0	0	0	0
denovo112525	0.00218962	57.9394	1.62e-12	3.61e-12	6.82e-10	0.96009	0.371463	3.95192	3.64998	Bacteria	Firmicutes	Clostridia	Clostridiales	Ruminococcaceae			0	0	0	0	0	3.81	3.01	0	0	0	3.71	2.91	0	3.16	0	0	0	0	2.81	0	0	0	2.9	3.64	0	0	2.83	0	0	0	0	0	0
denovo124604	0.00173002	72.0811	1.53e-15	5.7e-15	6.44e-13	0.09475	0.0925233	3.63572	3.25053	Bacteria	Firmicutes	Clostridia	Clostridiales	Ruminococcaceae			0	2.84	0	0	0	0	0	0	0	0	0	0	0	0	0	0	0	0	0	0	0	0	0	0	0	0	0	0	0	0	0	0	0
denovo16596	0.00225821	59.6092	7.12e-13	1.68e-12	3e-10	0.58	0.54952	5.21626	2.90483	Bacteria	Firmicutes	Clostridia	Clostridiales	Ruminococcaceae			0	3.74	0	0	0	0	0	0	0	2.54	0	0	2.13	1.58	2.57	0	2.43	0	0	0	0	0	0	0	0	2.41	0	0	0	0	0	0	0
denovo16785	0.00132515	55.3769	5.71e-12	1.2e-11	2.4e-09	0.1403	0	2.74035	2.53682	Bacteria	Firmicutes	Clostridia	Clostridiales	Ruminococcaceae			0	0	0	0	0	0	0	0	0	0	0	0	0	1.58	0	2.63	0	0	0	0	0	0	0	0	0	0	0	0	0	0	0	0	0
denovo16968	0.00140659	71.2433	2.31e-15	7.98e-15	9.73e-13	0.08479	0.143747	3.07148	2.45587	Bacteria	Firmicutes	Clostridia	Clostridiales	Ruminococcaceae			0	0	0	0	0	0	0	0	0	2.54	0	0	0	0	0	0	0	0	0	0	0	0	0	0	0	0	0	0	0	0	4.31	0	0
denovo17608	0.0021295	64.0302	8.09e-14	2.14e-13	3.4e-11	0.39486	0.812177	4.79515	2.71709	Bacteria	Firmicutes	Clostridia	Clostridiales	Ruminococcaceae			0	0	0	0	0	0	0	0	0	2.54	0	0	0	2.32	0	0	0	0	0	0	0	0	0	2.27	2.3	2.41	0	0	0	0	0	4.2	0
denovo21932	0.00287397	43.7509	1.7e-09	2.63e-09	7.18e-07	0.71436	1.78116	4.86028	4.35778	Bacteria	Firmicutes	Clostridia	Clostridiales	Ruminococcaceae			3.13	2.84	3.06	0	2.65	0	0	0	0	2.54	2.82	0	0	1.58	0	0	0	0	0	2.8	0	0	0	0	0	0	0	0	0	0	0	0	4.39
denovo33354	0.00176328	72.9837	9.8e-16	3.82e-15	4.13e-13	0	0.297397	3.73033	3.18547	Bacteria	Firmicutes	Clostridia	Clostridiales	Ruminococcaceae			0	0	0	0	0	0	0	0	0	0	0	0	0	0	0	0	0	0	0	0	0	0	0	0	0	0	0	0	0	0	0	0	0
denovo40171	0.00265901	85.8162	1.73e-18	1.35e-17	7.3e-16	0.19435	0.64393	6.13196	3.92306	Bacteria	Firmicutes	Clostridia	Clostridiales	Ruminococcaceae			0	0	0	0	3.53	0	0	0	0	0	0	0	0	0	0	0	0	0	0	0	0	0	0	0	2.3	0	0	0	0	0	0	0	0
denovo42413	0.00345548	70.4141	3.48e-15	1.15e-14	1.47e-12	1.21129	1.73509	6.45074	4.70717	Bacteria	Firmicutes	Clostridia	Clostridiales	Ruminococcaceae			0	3.74	4.93	0	2.65	0	3.01	0	0	3.41	0	0	3.85	2.32	3.44	0	0	0	0	2.8	0	0	0	0	0	3.27	0	0	2.92	0	0	3.28	0
denovo53145	0.00184488	65.0049	5e-14	1.35e-13	2.11e-11	0.12144	0.51875	3.9159	2.98973	Bacteria	Firmicutes	Clostridia	Clostridiales	Ruminococcaceae			0	0	0	0	0	0	0	0	0	0	0	0	0	0	0	0	0	0	0	0	0	0	0	3.64	0	0	0	0	0	0	0	0	0
denovo57331	0.000722991	20.413	0.00013937	0.000152402	0.0586747	0.270067	0	1.58082	1.10757	Bacteria	Firmicutes	Clostridia	Clostridiales	Ruminococcaceae			0	0	0	0	0	0	0	0	0	0	0	0	0	0	0	0	0	0	0	0	0	0	0	0	4.84	3.27	0	0	0	0	0	0	0
denovo74682	0.000771091	23.5116	3.16e-05	3.57e-05	0.0132983	0.175013	0	1.81466	1.17036	Bacteria	Firmicutes	Clostridia	Clostridiales	Ruminococcaceae			0	0	0	0	0	0	0	0	0	0	0	0	0	0	0	0	0	0	0	0	0	0	0	0	3.15	0	0	0	2.1	0	0	0	0
denovo81480	0.00127498	12.8023	0.00508431	0.00528517	1	0.718073	0.8732	2.3505	1.26205	Bacteria	Firmicutes	Clostridia	Clostridiales	Ruminococcaceae			0	2.84	3.97	0	3.53	0	0	0	0	0	0	0	2.13	3.16	0	0	0	0	0	0	0	0	0	0	5.91	0	0	0	0	0	0	0	0
233857	0.00356296	14.7013	0.00209058	0.00219485	0.880136	2.74008	2.48067	5.01875	4.24839	Bacteria	Firmicutes	Clostridia	Clostridiales	Veillonellaceae	Dialister		3.13	4.68	0	5.75	4.07	2.91	0	0	3.55	0	0	0	3.85	5.28	3.44	4.05	4.22	2.67	3.71	2.8	3.96	2.16	0	5.15	3.68	2.41	2.83	4.97	2.92	0	0	7.77	0
287863	0.00223184	19.8566	0.000181758	0.000197727	0.0765203	2.42169	0.661127	3.3324	2.6663	Bacteria	Firmicutes	Clostridia	Clostridiales	Veillonellaceae	Dialister		0	4.29	3.06	2.65	3.53	0	0	0	0	0	0	0	0	10.29	11.14	0	0	0	3.71	4.25	0	0	5.06	4.33	3.15	4.96	0	7.46	2.1	2.68	0	0	0
denovo42460	0.00710825	34.917	1.27e-07	1.65e-07	5.34e-05	6.17962	5.27376	8.92404	8.49162	Bacteria	Firmicutes	Clostridia	Clostridiales	Veillonellaceae	Dialister		5.31	7.54	5.24	8.31	7.86	6.89	5.65	5.04	5.45	7.53	5.8	3.81	7.82	9.29	9.77	5.57	4.78	5.77	6.92	4.64	3.05	2.16	4.74	7.9	6.75	8.34	2.83	9.07	6.06	5.47	4.31	3.28	5.36
230897	0.00665586	49.9966	8e-11	1.43e-10	3.37e-08	5.70939	3.63605	8.7485	8.95039	Bacteria	Firmicutes	Clostridia	Clostridiales	Veillonellaceae	Megamonas	hypermegale	4.04	6.45	4.53	8.38	5.24	7.72	4.47	3.54	5.05	6.1	4.26	5.33	6.29	10.99	10.71	5.72	6.4	4.09	4.65	4.64	4.92	2.16	5.06	7.8	6.39	7.47	0	9.48	4.59	4.81	7.06	7.3	8.65
237265	0.00240624	32.7761	3.59e-07	4.49e-07	0.000151165	2.13806	0.60214	3.34587	3.69745	Bacteria	Firmicutes	Clostridia	Clostridiales	Veillonellaceae	Megamonas	hypermegale	0	0	0	0	0	0	0	0	0	0	0	0	2.13	5.49	5.5	5	3.29	2.67	4.65	0	3.96	3.52	3.8	4.58	2.3	2.41	3.73	4.62	2.92	3.56	0	0	4.39
denovo116728	0.00206655	62.7645	1.51e-13	3.85e-13	6.35e-11	0.742767	0.20773	3.37171	4.09768	Bacteria	Firmicutes	Clostridia	Clostridiales	Veillonellaceae	Megamonas	hypermegale	0	2.84	0	0	2.65	0	0	0	0	0	0	0	3.47	4.08	3.98	0	0	0	0	0	0	0	0	0	2.3	0	0	2.96	0	0	0	0	0
222842	0.00469886	19.3099	0.000235885	0.000255948	0.0993078	2.62673	3.43271	6.32736	6.71135	Bacteria	Firmicutes	Clostridia	Clostridiales	Veillonellaceae	Megamonas		4.04	2.84	3.97	5.6	5.03	5.74	0	2.66	2.67	2.54	0	2.91	3.47	4.39	3.98	4.05	3.29	2.67	0	0	3.05	0	0	0	3.15	2.41	0	2.96	3.82	3.56	4.31	5.16	8.13
223773	0.00148886	63.3314	1.14e-13	2.98e-13	4.8e-11	0.186437	0.211497	2.58511	3.08713	Bacteria	Firmicutes	Clostridia	Clostridiales	Veillonellaceae	Megamonas		0	0	0	0	0	2.91	0	0	0	0	0	0	0	0	0	0	0	0	0	0	0	0	0	0	0	0	0	0	0	2.68	0	0	0
422878	0.00192424	39.8451	1.15e-08	1.62e-08	4.84e-06	0.173373	0.79372	3.27865	3.59885	Bacteria	Firmicutes	Clostridia	Clostridiales	Veillonellaceae	Megamonas		0	0	0	0	0	0	0	0	0	0	0	0	0	0	0	0	0	0	0	0	0	0	2.9	0	2.3	0	0	0	0	0	0	0	0
214682	0.00347472	52.9895	1.84e-11	3.68e-11	7.76e-09	1.81757	0.83691	5.69677	5.80661	Bacteria	Firmicutes	Clostridia	Clostridiales	Veillonellaceae	Megasphaera		0	0	0	0	0	2.91	0	0	2.67	0	0	0	2.95	7.31	5.5	0	2.43	0	2.81	0	0	3.52	0	4.03	4.07	3.8	2.83	6.77	2.92	0	0	0	0
585419	0.0023875	93.75	3.43e-20	3.28e-19	1.44e-17	8.69316	0.59581	0.0786869	0.23148	Bacteria	Firmicutes	Clostridia	Clostridiales	Veillonellaceae	Veillonella	dispar	5.79	9.18	15.08	9.76	10.45	8.62	8.63	7.18	13.41	7.14	7.13	5.07	8.96	9.09	12.17	5.41	8.41	8.61	6.2	8.78	9.65	7.13	5.31	8.47	6	6.3	10.58	12.07	12.29	7.93	0	0	0
815356	0.00185151	70.8765	2.77e-15	9.41e-15	1.17e-12	0.526843	0.12247	3.94278	2.98283	Bacteria	Firmicutes	Erysipelotrichi	Erysipelotrichales	Erysipelotrichaceae	[Eubacterium]		0	0	0	0	0	2.91	0	0	0	0	0	0	2.95	0	0	0	0	0	0	0	0	0	0	2.27	2.3	2.41	0	2.96	0	0	0	0	0
denovo9164	0.000541124	5.81241	0.121102	0.122558	1	0.206397	0.122993	0.740737	1.13021	Bacteria	Firmicutes	Erysipelotrichi	Erysipelotrichales	Erysipelotrichaceae	[Eubacterium]		3.13	0	3.06	0	0	0	0	0	0	0	0	0	0	0	0	0	0	0	0	0	0	0	0	0	0	0	0	0	0	0	0	0	0
297719	0.00436341	42.6971	2.85e-09	4.26e-09	1.2e-06	2.95806	2.33648	6.42259	6.03524	Bacteria	Firmicutes	Erysipelotrichi	Erysipelotrichales	Erysipelotrichaceae	Bulleidia		3.13	4.29	0	0	2.65	2.91	3.01	0	2.67	4.65	5.63	0	5.59	6.02	0	2.63	4.22	0	4.65	4.25	0	0	4.74	4.98	4.62	6.65	3.73	2.96	2.1	2.68	0	6.46	0
4312066	0.00241503	42.1884	3.66e-09	5.39e-09	1.54e-06	1.0074	1.23276	4.01215	3.58841	Bacteria	Firmicutes	Erysipelotrichi	Erysipelotrichales	Erysipelotrichaceae	Bulleidia		0	4.29	0	0	0	4.37	0	0	2.67	0	2.82	0	2.13	2.8	0	2.63	0	0	0	0	0	0	0	0	0	0	2.83	2.13	0	3.56	0	0	0
585220	0.00344793	71.4746	2.06e-15	7.27e-15	8.68e-13	1.0375	1.3157	6.7101	5.01988	Bacteria	Firmicutes	Erysipelotrichi	Erysipelotrichales	Erysipelotrichaceae	cc		4.04	0	0	2.65	2.65	0	0	0	0	2.54	0	0	0	4.08	0	0	0	0	0	0	0	0	2.9	4.03	2.3	3.8	0	2.13	0	0	0	8.52	0
369763	0.0032421	32.0771	5.04e-07	6.22e-07	0.000212239	1.7201	1.76723	5.08444	4.62941	Bacteria	Firmicutes	Erysipelotrichi	Erysipelotrichales	Erysipelotrichaceae	Coprobacillus		3.13	2.84	3.97	2.65	2.65	0	3.01	3.54	2.67	2.54	0	5.07	3.47	3.7	2.57	0	0	0	2.81	0	0	0	0	2.27	2.3	2.41	0	0	0	0	0	8.03	0
denovo1884	0.00433256	66.711	2.16e-14	6.1e-14	9.09e-12	1.49064	2.06503	7.61022	6.50314	Bacteria	Firmicutes	Erysipelotrichi	Erysipelotrichales	Erysipelotrichaceae	Coprobacillus		0	0	0	4.07	4.77	0	0	0	2.67	4.65	3.71	2.91	4.62	3.45	2.57	2.63	0	0	0	0	0	0	0	4.98	3.68	0	0	0	0	0	8.24	0	0
denovo19545	0.00118624	34.514	1.54e-07	1.97e-07	6.5e-05	0.289627	0.638197	2.72994	1.20143	Bacteria	Firmicutes	Erysipelotrichi	Erysipelotrichales	Erysipelotrichaceae	p-75-a5		0	3.74	0	2.65	0	0	0	0	0	0	0	0	0	0	0	0	0	0	0	0	0	0	0	0	2.3	0	0	0	0	0	4.31	0	0
157286	0.00180466	46.9624	3.54e-10	5.84e-10	1.49e-07	0.897177	0.274963	3.88801	2.32357	Bacteria	Firmicutes	Erysipelotrichi	Erysipelotrichales	Erysipelotrichaceae	RFN20		4.04	2.84	0	2.65	0	2.91	0	0	0	0	0	0	0	2.8	0	0	3.29	0	2.81	0	0	0	0	0	3.15	2.41	0	0	0	0	0	0	0
248473	0.00200834	41.0656	6.33e-09	9.07e-09	2.67e-06	1.04787	0.363813	4.28598	2.51723	Bacteria	Firmicutes	Erysipelotrichi	Erysipelotrichales	Erysipelotrichaceae	RFN20		0	0	0	3.53	0	0	0	0	0	3.41	2.82	0	4.62	0	3.44	0	0	0	0	0	0	0	0	0	4.84	3.27	2.83	0	0	2.68	0	0	0
325530	0.00215761	58.1228	1.48e-12	3.31e-12	6.23e-10	1.10066	0.32203	4.52059	2.88007	Bacteria	Firmicutes	Erysipelotrichi	Erysipelotrichales	Erysipelotrichaceae	RFN20		0	0	5.24	2.65	0	0	0	0	2.67	2.54	0	0	2.13	2.32	0	0	2.43	0	0	0	0	0	0	2.27	2.3	0	2.83	2.96	0	2.68	0	0	0
denovo132902	0.00154376	49.2452	1.16e-10	2e-10	4.87e-08	0.693463	0.239417	3.43788	1.94802	Bacteria	Firmicutes	Erysipelotrichi	Erysipelotrichales	Erysipelotrichaceae	RFN20		0	0	0	3.53	2.65	2.91	0	0	2.67	0	0	0	0	0	0	0	0	0	0	0	0	0	0	4.98	4.07	0	0	0	0	0	0	0	0
denovo42499	0.00159169	67.078	1.8e-14	5.2e-14	7.59e-12	0.42977	0.128643	3.7698	2.19469	Bacteria	Firmicutes	Erysipelotrichi	Erysipelotrichales	Erysipelotrichaceae	RFN20		0	0	3.06	0	0	0	0	0	2.67	2.54	0	0	0	2.32	0	0	0	0	0	0	0	0	0	0	2.3	0	0	0	0	0	0	0	0
158774	0.00119445	59.1553	8.91e-13	2.07e-12	3.75e-10	0.205827	0	2.84145	1.84788	Bacteria	Firmicutes	Erysipelotrichi	Erysipelotrichales	Erysipelotrichaceae			0	0	0	0	0	0	0	0	0	0	0	0	2.13	0	0	4.05	0	0	0	0	0	0	0	0	0	0	0	0	0	0	0	0	0
542934	0.00780595	80.8509	2.02e-17	1.08e-16	8.49e-15	5.07669	5.97684	10.3415	10.3263	Bacteria	Firmicutes	Erysipelotrichi	Erysipelotrichales	Erysipelotrichaceae			6.43	6.64	7.47	6.66	6	6.19	5.65	5.04	5.45	6.1	6.42	2.91	7.22	7.23	5.91	5.41	3.29	0	2.81	2.8	4.52	3.9	2.9	4.98	7.34	4.75	4.67	5.25	3.82	4.5	5.85	8.13	6.66
554904	0.00277404	58.8991	1.01e-12	2.31e-12	4.25e-10	0.633713	1.66391	4.34711	4.65052	Bacteria	Firmicutes	Erysipelotrichi	Erysipelotrichales	Erysipelotrichaceae			0	2.84	0	2.65	3.53	0	0	0	0	0	0	0	0	2.8	0	2.63	2.43	0	0	0	0	0	0	0	0	0	0	2.13	0	0	0	0	0
592616	0.00390944	45.6915	6.6e-10	1.06e-09	2.78e-07	1.04967	2.38408	5.72928	6.74157	Bacteria	Firmicutes	Erysipelotrichi	Erysipelotrichales	Erysipelotrichaceae			0	4.29	3.06	3.53	4.07	0	0	0	0	2.54	3.71	0	3.47	1.58	2.57	0	0	2.67	0	0	0	0	0	0	0	0	0	0	0	0	0	4.76	0
denovo3161	0.00209492	73.8826	6.29e-16	2.57e-15	2.65e-13	0.25752	0.399457	4.41619	3.49469	Bacteria	Firmicutes	Erysipelotrichi	Erysipelotrichales	Erysipelotrichaceae			0	0	0	2.65	0	2.91	0	0	0	0	0	0	0	0	0	0	0	0	0	0	0	2.16	0	0	0	0	0	0	0	0	0	0	4.39
denovo31895	0.00107279	17.649	0.000519587	0.000556606	0.218746	0.24039	0.67165	1.2997	2.14385	Bacteria	Firmicutes	Erysipelotrichi	Erysipelotrichales	Erysipelotrichaceae			0	0	0	0	0	0	0	0	0	3.41	0	0	0	0	0	0	0	0	0	0	0	0	3.8	0	0	0	0	0	0	0	0	0	0
308081	0.00138063	27.0108	5.86e-06	6.79e-06	0.00246566	0.274833	0.636903	0.45265	4.20082	Bacteria	Fusobacteria	Fusobacteriia	Fusobacteriales	Fusobacteriaceae	Fusobacterium		0	0	0	2.65	2.65	0	0	0	0	0	0	0	2.95	0	0	0	0	0	0	0	0	0	0	0	0	0	0	0	0	0	0	0	0
572889	0.00505157	23.4203	3.3e-05	3.72e-05	0.0138943	4.16859	4.91173	2.51364	8.79384	Bacteria	Fusobacteria	Fusobacteriia	Fusobacteriales	Fusobacteriaceae	Fusobacterium		5.57	5.25	6.22	6.93	8.31	5.55	5.18	2.66	4.09	6.87	6.2	3.81	7.46	6.5	4.68	4.05	2.43	0	2.81	5.42	0	0	0	0	6.85	4.5	0	5.78	3.82	4.11	7.83	9.46	0
828676	0.00337048	24.6871	1.79e-05	2.04e-05	0.00755693	2.36751	2.84389	0.98047	7.38884	Bacteria	Fusobacteria	Fusobacteriia	Fusobacteriales	Fusobacteriaceae	Fusobacterium		3.13	2.84	3.06	5.88	6.22	2.91	3.01	2.66	0	5.62	4.66	2.91	5.37	0	4.68	0	0	0	0	4.64	0	0	0	0	6.39	2.41	0	4.62	0	0	0	6.46	4.39
4439398	0.000928162	47.8074	2.34e-10	3.94e-10	9.85e-08	0	0.143747	0.179459	3.41386	Bacteria	Fusobacteria	Fusobacteriia	Fusobacteriales	Fusobacteriaceae	Fusobacterium		0	0	0	0	0	0	0	0	0	0	0	0	0	0	0	0	0	0	0	0	0	0	0	0	0	0	0	0	0	0	4.31	0	0
denovo45029	0.000790912	36.1466	6.97e-08	9.38e-08	2.94e-05	0.21608	0	0.0610207	2.90428	Bacteria	Fusobacteria	Fusobacteriia	Fusobacteriales	Fusobacteriaceae	Fusobacterium		0	0	0	3.53	0	0	0	0	0	0	0	0	0	0	0	0	0	0	0	0	0	0	0	0	0	0	0	2.96	0	0	0	0	0
denovo77911	0.00135476	41.7225	4.59e-09	6.72e-09	1.93e-06	0.74161	0.21404	0.0362393	4.45427	Bacteria	Fusobacteria	Fusobacteriia	Fusobacteriales	Fusobacteriaceae	Fusobacterium		0	0	0	0	3.53	2.91	0	3.54	2.67	2.54	0	0	2.95	0	0	0	0	0	0	0	0	0	0	0	0	0	0	0	0	4.11	0	0	0
denovo24001	0.00144018	83.8515	4.58e-18	3.21e-17	1.93e-15	5.7668	0	0.0225579	0	Bacteria	Fusobacteria	Fusobacteriia	Fusobacteriales	Leptotrichiaceae	Leptotrichia		0	7.1	8.66	6.93	8.86	0	8.52	5.9	8.95	6.54	4.26	4.76	8.22	10.01	0	0	6.25	7.33	8.59	6.3	8.26	0	4.35	6.21	8.25	4.19	7.27	0	10	7.3	0	0	0
denovo122364	0.00133237	49.385	1.08e-10	1.88e-10	4.55e-08	0.734277	0.334747	0.070179	4.21872	Bacteria	Fusobacteria	Fusobacteriia	Fusobacteriales	Leptotrichiaceae			0	2.84	0	0	0	0	0	0	0	2.54	0	0	2.13	0	0	0	3.29	0	0	0	0	0	0	0	3.15	2.41	0	0	2.1	3.56	0	0	0
114111	0.00155139	36.6843	5.37e-08	7.26e-08	2.26e-05	1.01506	0	3.33359	1.99801	Bacteria	Proteobacteria	Alphaproteobacteria	RF32				0	2.84	0	2.65	3.53	0	3.01	0	0	3.95	0	0	3.47	1.58	0	2.63	0	0	0	0	0	0	0	3.64	3.15	0	0	0	0	0	0	0	0
178491	0.00097535	40.7208	7.49e-09	1.07e-08	3.16e-06	0.223207	0.310527	2.5571	0.9158	Bacteria	Proteobacteria	Alphaproteobacteria	RF32				0	0	0	0	0	0	0	0	0	0	0	0	0	0	0	0	0	0	0	0	3.05	0	0	3.64	0	0	0	0	0	0	0	0	0
4299126	0.00143802	35.9182	7.79e-08	1.03e-07	3.28e-05	0.869013	0.168753	3.29925	1.55309	Bacteria	Proteobacteria	Alphaproteobacteria	RF32				0	0	0	3.53	0	0	0	4.08	0	0	0	0	4.16	3.45	2.57	0	0	0	3.71	0	0	0	0	2.27	2.3	0	0	0	0	0	0	0	0
denovo118395	0.00118002	37.6809	3.3e-08	4.51e-08	1.39e-05	0.68733	0.06016	2.82059	1.26926	Bacteria	Proteobacteria	Alphaproteobacteria	RF32				0	0	3.06	2.65	0	0	0	4.08	0	0	0	0	2.13	1.58	3.44	0	0	0	0	0	0	0	0	0	3.68	0	0	0	0	0	0	0	0
denovo52281	0.00137947	35.8955	7.88e-08	1.04e-07	3.32e-05	0.597383	0.62202	3.06834	1.35926	Bacteria	Proteobacteria	Alphaproteobacteria	RF32				0	0	0	0	0	0	0	0	0	0	0	0	3.85	0	3.98	0	0	0	2.81	0	0	0	0	0	3.15	0	0	0	4.12	0	0	0	0
denovo704	0.0039004	47.0047	3.47e-10	5.75e-10	1.46e-07	2.75185	1.86216	6.67077	4.61402	Bacteria	Proteobacteria	Alphaproteobacteria	RF32				3.13	3.74	3.97	4.07	3.53	4.76	3.01	0	4.09	5.12	0	0	5.25	4.24	4.68	3.51	2.43	0	3.71	2.8	0	0	3.8	5.67	5.19	0	3.73	2.13	0	0	4.31	0	4.39
denovo20522	0.0012559	70.7644	2.93e-15	9.86e-15	1.23e-12	5.02648	0	0.0225579	0	Bacteria	Proteobacteria	Alphaproteobacteria	Rhodobacterales	Rhodobacteraceae	Paracoccus		8.79	7.22	8.76	7.26	8.63	0	0	0	7.02	4.65	0	5.07	8.15	9.67	5.34	4.44	0	8.49	0	6.06	7.92	7.13	8.02	8.09	0	8.54	5.24	6.3	0	0	0	0	0
denovo9151	0.0014	21.5626	8.04e-05	8.82e-05	0.0338626	0.416097	0.464613	2.40945	2.26449	Bacteria	Proteobacteria	Alphaproteobacteria	Rickettsiales				0	0	0	2.65	0	3.81	0	0	0	0	0	0	0	3.45	2.57	0	0	0	0	0	0	0	0	0	0	0	0	0	0	0	0	0	0
582185	0.000457861	8.39777	0.0384679	0.0392131	1	0.464157	0.18513	0.78946	0.428577	Bacteria	Proteobacteria	Alphaproteobacteria					0	0	0	0	0	0	0	0	0	0	0	0	2.13	0	0	0	0	0	0	0	0	0	0	5.55	6.24	0	0	0	0	0	0	0	0
252773	0.00618772	59.3863	7.95e-13	1.86e-12	3.35e-10	3.62532	4.45834	9.07723	8.01244	Bacteria	Proteobacteria	Betaproteobacteria	Burkholderiales	Alcaligenaceae	Sutterella		4.04	4.68	0	5.75	4.46	3.81	3.92	2.66	3.55	4.65	2.82	0	5.25	5.78	3.44	2.63	2.43	3.55	4.25	3.7	0	2.99	3.8	5.55	5.34	5.15	0	6.63	3.82	4.11	4.31	4.2	8.91
denovo43165	0.0016587	41.3194	5.59e-09	8.15e-09	2.36e-06	0.83469	0.27582	3.38464	2.28563	Bacteria	Proteobacteria	Betaproteobacteria	Burkholderiales	Alcaligenaceae	Sutterella		0	0	0	2.65	0	2.91	0	0	0	0	0	0	0	3.7	2.57	0	0	2.67	0	0	0	0	2.9	3.11	0	2.41	0	2.13	0	0	0	0	0
denovo86420	0.00215969	56.6786	3.01e-12	6.43e-12	1.27e-09	0.512357	0.620393	4.4766	3.2214	Bacteria	Proteobacteria	Betaproteobacteria	Burkholderiales	Alcaligenaceae	Sutterella		0	0	0	0	0	0	3.01	0	0	0	0	0	3.47	2.8	0	0	0	0	0	0	0	0	0	0	3.68	2.41	0	0	0	0	0	7.3	0
266661	0.00208173	102.389	4.76e-22	6.91e-21	2e-19	8.09513	0.20595	0.0378679	0.029399	Bacteria	Proteobacteria	Betaproteobacteria	Burkholderiales	Alcaligenaceae			9.56	6.45	8.34	8.67	11.43	8.86	8.63	3.54	10.41	9.77	7.82	5.07	8.37	7.87	4.68	6.91	8.1	10.92	6.2	8.2	8.08	7.98	8.8	7.73	10.37	8.54	4.67	9.53	8.05	9.32	0	0	0
725834	0.00417482	79.5804	3.78e-17	1.96e-16	1.59e-14	12.4013	3.151	0.619673	0.630795	Bacteria	Proteobacteria	Betaproteobacteria	Neisseriales	Neisseriaceae			10.01	13.72	11.85	11.55	13.9	11.93	13.11	13.35	14.77	12.95	11.53	10.03	13.22	11.88	10.76	12.8	12.43	12.99	13.7	12.67	12.25	11.15	12.7	10.03	12.12	12.04	13.15	13.4	13.02	12.97	0	4.2	0
838207	0.00274219	87.5202	7.47e-19	6.16e-18	3.14e-16	9.87129	0.794757	0.244117	0.119617	Bacteria	Proteobacteria	Betaproteobacteria	Neisseriales	Neisseriaceae			8.74	9.27	11.69	10.57	12.78	10.55	10.66	10.15	13.97	9.9	8.94	6.43	10.92	7.91	9.38	10.55	10.24	12.12	8.3	8.31	6.47	9.59	10.36	8.96	10.45	8.18	9.36	9.29	10.3	11.81	0	0	0
996126	0.00170216	107.216	4.36e-23	1.02e-21	1.84e-20	6.80519	0	0.0380207	0	Bacteria	Proteobacteria	Betaproteobacteria	Neisseriales	Neisseriaceae			0	7.34	7.53	7.49	9.24	7.67	7.78	7.23	6.52	7.09	7.65	5.33	10.63	6.76	6.13	7.38	5.35	4.09	8.32	6.06	6.47	6.57	6.17	7.67	9.69	6.13	5.81	7.52	6.9	5.63	0	0	0
1020605	0.00176469	107.399	3.98e-23	1.02e-21	1.68e-20	6.86516	0.122993	0.1081	0	Bacteria	Proteobacteria	Betaproteobacteria	Neisseriales	Neisseriaceae			5.31	9.4	6.89	5.75	7.99	6.43	6.74	7.37	8.4	7.19	6.2	5.07	7.67	6.26	5.65	7.14	6.55	7.47	6.99	7.29	4.92	6.86	6.03	4.33	9.65	7.95	6.88	7.55	6.64	7.4	0	0	0
1084952	0.00214401	95.5895	1.38e-20	1.42e-19	5.81e-18	7.83063	0.27888	0.110821	0.399662	Bacteria	Proteobacteria	Betaproteobacteria	Neisseriales	Neisseriaceae			6.15	8.67	8.41	8.91	12.74	9.01	8.28	7.78	5.9	8.7	8.44	5.74	11.4	8.51	6.64	8.77	5.86	3.55	9.48	5.21	5.23	7.64	5.72	8.76	10.88	7.21	8.15	10.95	7.77	4.5	0	0	0
denovo119704	0.00210213	92.9632	5.06e-20	4.73e-19	2.13e-17	7.77103	0.351317	0.238815	0.096655	Bacteria	Proteobacteria	Betaproteobacteria	Neisseriales	Neisseriaceae			7.49	8.82	6.89	6.32	10.3	10.08	7.15	8.3	13.05	8.6	10.13	5.9	7.37	6.02	3.44	8.88	8.54	11.48	6.85	8.87	6.69	6.14	3.8	7.3	7.48	8.28	5.24	9.87	5.65	8.19	0	0	0
denovo133749	0.0024686	101.214	8.52e-22	1.13e-20	3.59e-19	9.43944	0.332403	0.138741	0.0162307	Bacteria	Proteobacteria	Betaproteobacteria	Neisseriales	Neisseriaceae			9.96	11.22	8.44	7.21	10.69	9.35	11.48	8.98	11.33	9.81	8.39	9.57	9.19	7.76	8.51	10.37	8.77	9.62	10.47	10.62	10.57	8.62	9.85	8.32	8.25	9.26	9.48	9.12	9.63	8.35	0	0	0
denovo54027	0.0026314	89.0584	3.49e-19	3e-18	1.47e-16	9.89099	0.216587	0.300815	0.178601	Bacteria	Proteobacteria	Betaproteobacteria	Neisseriales	Neisseriaceae			8.24	11.56	9.03	7.89	11.52	9.97	11.21	9.62	11.85	10.37	8.89	9.83	9.75	8.53	9.11	10.41	8.67	10.37	11.21	11.42	9.57	9.09	9.86	8.54	8.8	10.08	10.41	10.2	10.38	10.34	0	0	0
denovo54337	0.00198636	101.218	8.5e-22	1.13e-20	3.58e-19	7.41865	0.362883	0.12682	0.0804633	Bacteria	Proteobacteria	Betaproteobacteria	Neisseriales	Neisseriaceae			5	9.26	6.59	6.22	9.39	6.19	9.43	7.88	8.51	8.28	3.71	7.62	7.46	6.3	6.32	7.59	6.96	7.71	8.92	8.71	7.52	7.17	7.22	5.43	6.99	8.47	7.83	7.76	8.21	7.9	0	0	0
denovo63405	0.00243493	83.163	6.43e-18	4.3e-17	2.71e-15	8.61241	0.66197	0.259416	0.261943	Bacteria	Proteobacteria	Betaproteobacteria	Neisseriales	Neisseriaceae			7.66	5.97	10.09	4.77	13.2	10.56	13.44	9.25	8.12	10.03	0	11.34	7.54	5.49	8.92	10.5	5.75	7.51	8.06	12.97	5.49	11.35	7.09	9.69	6.17	13.04	6.95	8.9	11.05	7.49	0	0	0
30569	0.00279933	51.9482	3.07e-11	5.85e-11	1.29e-08	1.6099	0.326003	5.5318	3.96855	Bacteria	Proteobacteria	Deltaproteobacteria	Desulfovibrionales	Desulfovibrionaceae	Desulfovibrio		0	0	0	2.65	0	3.81	0	0	3.55	0	2.82	2.91	3.47	4.52	3.98	3.51	3.83	0	0	0	3.05	0	0	0	2.3	0	0	2.96	4.94	0	0	0	0
510683	0.00167371	54.6031	8.34e-12	1.73e-11	3.51e-09	0.471167	0.235463	4.07225	2.08351	Bacteria	Proteobacteria	Deltaproteobacteria	Desulfovibrionales	Desulfovibrionaceae	Desulfovibrio		0	0	0	0	0	0	0	0	0	0	0	0	2.13	0	3.98	0	0	0	0	0	0	0	3.8	0	0	0	0	2.13	2.1	0	0	0	0
1128644	0.000812971	23.4196	3.3e-05	3.72e-05	0.0138992	1.77434	0.528547	0.514672	0.466863	Bacteria	Proteobacteria	Deltaproteobacteria	Desulfovibrionales	Desulfovibrionaceae	Lawsonia		3.13	0	0	0	0	0	0	0	0	0	0	0	0	0	4.37	3.51	3.83	0	4.96	0	4.52	3.9	3.8	2.27	2.3	2.41	3.73	2.96	3.44	4.11	0	0	8.57
295094	0.00365874	59.758	6.62e-13	1.59e-12	2.79e-10	2.04886	1.2015	6.49552	5.17628	Bacteria	Proteobacteria	Deltaproteobacteria	Desulfovibrionales	Desulfovibrionaceae			0	0	0	2.65	2.65	4.37	0	2.66	0	3.95	0	0	3.47	6.65	0	2.63	2.43	0	4.65	3.7	0	0	2.9	5.3	2.3	3.27	0	4.97	2.92	0	0	5.73	0
789621	0.000379492	8.36406	0.0390575	0.0397179	1	0.32745	0	0	1.19871	Bacteria	Proteobacteria	Epsilonproteobacteria	Campylobacterales	Campylobacteraceae	Campylobacter		0	2.84	0	0	0	0	0	0	0	2.54	0	0	0	0	0	0	0	0	0	0	0	2.16	0	2.27	0	0	0	0	0	0	0	0	0
denovo104476	0.00589589	67.3927	1.54e-14	4.51e-14	6.5e-12	6.86703	4.32967	1.65626	10.9016	Bacteria	Proteobacteria	Epsilonproteobacteria	Campylobacterales	Campylobacteraceae	Campylobacter		5.79	8.02	7.28	9.29	7.21	6.05	4.47	6.13	5.9	10.35	8.69	6.05	7.49	2.8	8.47	5.57	9.2	5.62	9.63	9.79	3.05	2.99	4.74	6.65	7.2	12.16	4.99	7.67	6.38	6.36	5.28	7.52	0
denovo83013	0.00258164	78.3565	6.91e-17	3.46e-16	2.91e-14	1.19893	7.94963	0.103438	1.12699	Bacteria	Proteobacteria	Epsilonproteobacteria	Campylobacterales	Helicobacteraceae	Helicobacter		3.13	4.29	3.06	0	3.53	0	3.01	5.9	3.55	2.54	2.82	0	0	1.58	2.57	0	0	0	0	0	0	0	0	0	0	0	0	0	0	0	8.88	10.21	5.93
11054	0.00269368	84.4624	3.38e-18	2.54e-17	1.43e-15	0.4744	8.78629	0.196351	1.37555	Bacteria	Proteobacteria	Epsilonproteobacteria	Campylobacterales	Helicobacteraceae			0	4.29	3.06	0	0	0	0	6.88	0	0	0	0	0	0	0	0	0	0	0	0	0	0	0	0	0	0	0	0	0	0	9.28	11.25	5.36
311173	0.00803185	81.929	1.18e-17	6.92e-17	4.98e-15	4.82653	16.7184	3.26521	7.57963	Bacteria	Proteobacteria	Epsilonproteobacteria	Campylobacterales	Helicobacteraceae			6.78	7.76	6.36	5.88	6.5	7.42	5.65	14.84	5.62	6.75	7.42	5.07	5.25	5.61	5.91	3.51	0	2.67	4.96	2.8	3.05	0	0	2.27	4.07	6.13	2.83	2.13	2.1	5.47	17.57	18.98	14.15
548699	0.00426754	76.117	2.09e-16	9.45e-16	8.79e-14	1.62755	10.0127	0.53401	4.99495	Bacteria	Proteobacteria	Epsilonproteobacteria	Campylobacterales	Helicobacteraceae			3.13	5.25	3.06	0	2.65	0	0	6.75	3.55	0	5.22	4.37	2.13	3.7	2.57	0	0	2.67	0	0	0	0	0	0	0	3.8	0	0	0	0	9.91	11.42	5.36
3319465	0.00230797	88.4387	4.74e-19	3.99e-18	2e-16	0.211203	8.08795	0.0265938	0.952267	Bacteria	Proteobacteria	Epsilonproteobacteria	Campylobacterales	Helicobacteraceae			0	0	0	0	0	0	0	6.34	0	0	0	0	0	0	0	0	0	0	0	0	0	0	0	0	0	0	0	0	0	0	9.33	10.23	5.36
denovo101655	0.00249307	82.6986	8.09e-18	5.11e-17	3.41e-15	0.351003	8.23758	0.295033	1.14767	Bacteria	Proteobacteria	Epsilonproteobacteria	Campylobacterales	Helicobacteraceae			0	2.84	0	0	2.65	0	0	5.04	0	0	0	0	0	0	0	0	0	0	0	0	0	0	0	0	0	0	0	0	0	0	8.41	11.02	4.39
denovo33096	0.00256928	83.422	5.66e-18	3.91e-17	2.38e-15	0.404427	8.49666	0.159383	1.27138	Bacteria	Proteobacteria	Epsilonproteobacteria	Campylobacterales	Helicobacteraceae			0	2.84	0	0	0	0	0	6.75	0	2.54	0	0	0	0	0	0	0	0	0	0	0	0	0	0	0	0	0	0	0	0	9.56	10.78	4.39
denovo63601	0.00253005	86.6732	1.13e-18	9.19e-18	4.78e-16	0.20062	8.13753	0.173389	1.66282	Bacteria	Proteobacteria	Epsilonproteobacteria	Campylobacterales	Helicobacteraceae			0	0	0	0	0	0	0	6.02	0	0	0	0	0	0	0	0	0	0	0	0	0	0	0	0	0	0	0	0	0	0	9.56	7.88	6.66
denovo79711	0.0024351	84.1252	4e-18	2.9e-17	1.68e-15	0.31323	8.12542	0.162072	1.19224	Bacteria	Proteobacteria	Epsilonproteobacteria	Campylobacterales	Helicobacteraceae			0	0	0	0	2.65	0	0	4.08	2.67	0	0	0	0	0	0	0	0	0	0	0	0	0	0	0	0	0	0	0	0	0	8.88	10.55	5.93
denovo3178	0.00101433	4.45722	0.216138	0.217689	1	0.560643	0.391517	1.7538	1.42902	Bacteria	Proteobacteria	Gammaproteobacteria	Aeromonadales	Succinivibrionaceae	Anaerobiospirillum		0	0	0	3.53	0	0	0	0	0	2.54	0	0	0	1.58	0	0	0	0	0	0	0	0	0	4.03	2.3	0	2.83	0	0	0	0	0	0
denovo9228	0.00194954	22.0604	6.34e-05	7.02e-05	0.0266783	1.23193	0.49893	3.26016	2.95307	Bacteria	Proteobacteria	Gammaproteobacteria	Aeromonadales	Succinivibrionaceae			0	2.84	0	3.53	0	0	0	0	2.67	3.95	0	0	5.12	1.58	0	0	0	0	0	0	0	0	0	5.3	5.34	2.41	0	2.13	2.1	0	0	0	0
1139148	0.00235482	112.132	3.82e-24	3.22e-22	1.61e-21	9.33555	0	0.133948	0	Bacteria	Proteobacteria	Gammaproteobacteria	Cardiobacteriales	Cardiobacteriaceae	Suttonella		10.14	9.44	8.99	9.32	10.46	9.68	9.72	8.52	10.7	9.72	8.36	7.76	9.7	9.09	6.71	10.03	9.7	11.26	8.09	10.51	7.4	8.2	8.62	8.64	10.43	10.23	8.55	8.54	9.28	12.28	0	0	0
denovo116425	0.00191761	105.437	1.05e-22	2.29e-21	4.43e-20	7.44601	0	0.0498	0.212943	Bacteria	Proteobacteria	Gammaproteobacteria	Cardiobacteriales	Cardiobacteriaceae	Suttonella		7.66	8.76	6.07	8.23	9.21	8.14	7.58	6.02	8.67	7.71	6.52	6.81	7.35	6.74	6.49	8.68	6.68	10.51	7.35	9.84	3.05	7.02	5.06	6.28	7.82	8.24	6.63	7.55	8.25	8.48	0	0	0
687940	0.00148173	42.803	2.71e-09	4.06e-09	1.14e-06	3.90714	1.76417	0.0590224	0.22843	Bacteria	Proteobacteria	Gammaproteobacteria	Enterobacteriales	Enterobacteriaceae	Erwinia		0	0	0	9.11	3.53	15.09	0	2.66	3.55	8.63	0	0	5.25	4.39	5.34	5	5.18	5.45	6.61	0	0	7.42	2.9	4.33	5.47	3.27	2.83	2.13	3.44	5.63	0	0	0
667570	0.00138611	22.9557	4.13e-05	4.59e-05	0.0173669	3.04762	0.966023	0.110495	1.45141	Bacteria	Proteobacteria	Gammaproteobacteria	Enterobacteriales	Enterobacteriaceae			0	0	0	7.45	4.07	14.39	0	0	0	6.98	2.82	0	4.62	3.7	3.98	4.75	4.22	2.67	6.2	3.7	0	5.42	0	2.27	3.68	0	2.83	0	4.12	3.56	0	0	0
922761	0.00339859	49.6604	9.44e-11	1.66e-10	3.97e-08	6.68237	5.33874	0.382791	1.26839	Bacteria	Proteobacteria	Gammaproteobacteria	Enterobacteriales	Enterobacteriaceae			0	5.25	4.53	13.98	8.83	14.98	0	5.26	8.01	11.16	0	0	8.18	6.3	7.67	9.23	8.27	7.78	8.53	3.7	3.96	8.83	2.9	9.13	7.34	7.57	6.63	6.86	6.59	9.01	7.7	0	7.91
1111294	0.00459404	15.6774	0.00132044	0.00139675	0.555906	5.59629	4.20264	2.69116	6.06545	Bacteria	Proteobacteria	Gammaproteobacteria	Enterobacteriales	Enterobacteriaceae			4.04	4.68	5.9	8.74	8.57	10.37	3.01	3.54	5.77	7.67	0	2.91	6.67	10.05	9.2	7.81	5.49	2.67	6.42	5.93	0	4.85	4.35	4.33	4.37	8.32	4.99	9	5.56	2.68	6.84	6.59	0
91524	0.00804794	96.7806	7.65e-21	8.05e-20	3.22e-18	17.203	8.23967	2.93216	4.07015	Bacteria	Proteobacteria	Gammaproteobacteria	Pasteurellales	Pasteurellaceae	Actinobacillus	anseriformium	18.27	18.44	18.44	15.57	15.81	18.01	17.06	16.22	17.26	17.06	17.94	17.97	16.01	16.37	18.1	18.33	16.88	16.32	18.6	18	18.32	16.1	18.52	17.66	16.19	17.11	18.07	16.21	16.48	14.76	9.67	9.68	8.13
865469	0.00245857	86.0558	1.54e-18	1.22e-17	6.48e-16	8.12716	0.946583	0.240508	0.576367	Bacteria	Proteobacteria	Gammaproteobacteria	Pasteurellales	Pasteurellaceae	Actinobacillus	rossii	6.78	11.25	8.44	8.74	9.9	10.28	8.55	7.28	10.22	8.89	6.52	7.36	8.61	5.49	7.67	7.7	8.68	10.94	7.12	4.64	6.88	7.48	8.45	7.85	8.19	3.8	7.62	11.58	8.94	7.96	0	0	0
71067	0.00212129	103.014	3.49e-22	5.45e-21	1.47e-19	8.06536	0.294313	0.0856138	0.08349	Bacteria	Proteobacteria	Gammaproteobacteria	Pasteurellales	Pasteurellaceae	Actinobacillus		8.93	9.33	9.73	6.22	6.5	8.78	7.91	7.33	7.92	7.98	8.67	9.07	6.85	7.69	9.14	9.13	8.03	6.6	9.27	9.14	8.33	7.02	9.38	8.54	7.16	8.04	8.89	7.05	7.09	6.26	0	3.28	0
129218	0.00298543	84.7464	2.94e-18	2.25e-17	1.24e-15	10.1125	1.39473	0.251141	0.249777	Bacteria	Proteobacteria	Gammaproteobacteria	Pasteurellales	Pasteurellaceae	Actinobacillus		11.16	11.65	11.46	8.81	9.21	10.52	10.04	9.44	10.35	10.07	11.09	10.63	9.27	9.26	10.9	11.03	9.68	8.81	11.19	10.88	10.93	9.17	11.68	10.63	9.24	9.47	10.91	8.85	9.26	7.8	0	3.28	0
576819	0.00590493	82.43	9.24e-18	5.48e-17	3.89e-15	15.0092	5.26667	1.37193	2.13312	Bacteria	Proteobacteria	Gammaproteobacteria	Pasteurellales	Pasteurellaceae	Actinobacillus		14.88	15.62	15.8	16.2	17.18	13.27	15.05	15.09	16.75	16.14	14.25	13.89	14.56	13.71	12.21	14.25	14.94	16.77	12.89	14.39	14.21	15.11	15.96	14.4	15.1	15.59	13.52	15.14	16.29	17.09	0	7.83	0
579924	0.00404122	76.1727	2.03e-16	9.29e-16	8.55e-14	12.4829	2.30463	0.547946	0.926653	Bacteria	Proteobacteria	Gammaproteobacteria	Pasteurellales	Pasteurellaceae	Actinobacillus		12.76	14.17	13.27	12.61	14.21	11.93	13.89	10.17	13.93	11.25	12.32	12.77	12.8	12.83	11.37	12.57	10.46	11.95	13.39	13.53	12.42	12.42	13.19	11.21	12.75	10.29	11.35	12.48	12.9	13.31	0	0	0
645634	0.00178169	76.5458	1.69e-16	7.9e-16	7.11e-14	6.2399	0.535143	0.163988	0.229003	Bacteria	Proteobacteria	Gammaproteobacteria	Pasteurellales	Pasteurellaceae	Actinobacillus		4.04	10.3	3.97	0	2.65	6.05	4.47	9.01	6.68	0	7.65	2.91	6.52	7.34	9.76	9.43	5.75	4.09	8.4	10.23	4.52	0	10.43	9.82	8.01	8.71	9.58	7.85	6.32	2.68	0	0	0
1086274	0.00212071	109.622	1.32e-23	6.19e-22	5.57e-21	8.29667	0.14043	0.0904759	0	Bacteria	Proteobacteria	Gammaproteobacteria	Pasteurellales	Pasteurellaceae	Actinobacillus		9.02	9.37	7.84	7.21	9.41	7.52	8.77	7.51	9.76	9.31	7.19	7.11	7.54	5.97	6.49	8.72	8.63	9.57	7.73	7.18	9.65	8.57	10.31	8.6	8.27	8.32	7.38	8.57	9.76	7.61	0	0	0
4469627	0.00182124	109.622	1.32e-23	6.19e-22	5.57e-21	7.11812	0.125163	0.0802276	0	Bacteria	Proteobacteria	Gammaproteobacteria	Pasteurellales	Pasteurellaceae	Actinobacillus		7.96	8.27	8.53	4.77	5.88	7.96	7.07	6.67	6.82	6.46	7.69	8.21	5.37	6.79	8.31	8.28	7.06	6.14	9.07	8.78	8.04	5.16	8.28	8.03	6	6.98	8.32	6.17	5.65	4.81	0	0	0
denovo127144	0.00108349	83.2797	6.07e-18	4.12e-17	2.56e-15	4.14634	0	0.055029	0.156217	Bacteria	Proteobacteria	Gammaproteobacteria	Pasteurellales	Pasteurellaceae	Actinobacillus		3.13	2.84	3.06	6.5	8.55	0	11.41	0	5.9	3.95	3.71	2.91	9.59	3.16	2.57	8.85	3.29	2.67	0	0	3.96	2.16	5.72	3.11	4.37	2.41	2.83	3.48	10.12	4.11	0	0	0
denovo19131	0.00218465	99.2783	2.22e-21	2.6e-20	9.35e-19	8.17395	0.39384	0.152175	0.06543	Bacteria	Proteobacteria	Gammaproteobacteria	Pasteurellales	Pasteurellaceae	Actinobacillus		8.71	10.24	9.82	7.05	6.93	8.55	8.03	8.17	8.45	8.23	9.36	8.82	7.05	7.66	9.52	8.77	7.36	6.44	9.43	9.03	8.87	6.52	9.62	9.11	6.75	8.2	8.62	7.09	7.56	5.28	0	4.2	0
denovo2340	0.0017724	112.132	3.82e-24	3.22e-22	1.61e-21	7.10189	0	0.0225579	0	Bacteria	Proteobacteria	Gammaproteobacteria	Pasteurellales	Pasteurellaceae	Actinobacillus		8.51	9.49	4.93	5.88	6.93	9.05	7.68	6.43	8.04	8.03	5.95	6.81	6.47	4.39	7.86	8.31	6.68	6.34	8.4	8.23	6.06	7.76	7.94	7.12	6.64	7.7	7.38	5.95	6.64	5.47	0	0	0
denovo2883	0.00178376	109.622	1.32e-23	6.19e-22	5.57e-21	6.96381	0.122993	0.0856138	0	Bacteria	Proteobacteria	Gammaproteobacteria	Pasteurellales	Pasteurellaceae	Actinobacillus		6.55	8.86	8.31	5.75	5.6	7.18	5.65	7.37	6.89	6.2	7.82	7.04	5.69	6.89	8.53	8.05	5.49	6.03	7.88	8.96	6.21	5.42	8.55	8.07	5.81	7.67	8.05	6.24	6.38	5.78	0	0	0
denovo31681	0.00193395	103.162	3.25e-22	5.45e-21	1.37e-19	7.39076	0.109243	0.127786	0.14947	Bacteria	Proteobacteria	Gammaproteobacteria	Pasteurellales	Pasteurellaceae	Actinobacillus		8.6	9.76	8.79	5.24	6.32	8.07	7.41	7.74	7.6	7.19	8.51	8.14	6.76	7.17	9.14	8.11	6.61	4.79	8.3	8.49	7.83	6.07	8.94	7.78	6.75	7.12	8.35	5.78	6.26	4.11	0	3.28	0
denovo33334	0.00228707	103.014	3.49e-22	5.45e-21	1.47e-19	8.85534	0.145503	0.112237	0.0845087	Bacteria	Proteobacteria	Gammaproteobacteria	Pasteurellales	Pasteurellaceae	Actinobacillus		9.86	10.47	9.2	8.51	9.87	7.92	9.57	8	10.21	9.74	8.65	8.71	8.13	7.21	7.52	9.03	8.39	9.34	8.02	9.04	9.36	8.66	10.78	9.04	8.19	8.24	7.75	8.42	9.38	8.42	0	0	0
denovo36308	0.00238708	101.201	8.57e-22	1.13e-20	3.61e-19	9.09562	0.233927	0.192224	0.0804633	Bacteria	Proteobacteria	Gammaproteobacteria	Pasteurellales	Pasteurellaceae	Actinobacillus		9.71	10.41	9.11	9.44	10.31	7.84	9.55	8.06	10.41	10.18	8.22	8.3	7.69	6.98	8.01	9.27	9.15	10.27	8.59	8.14	10.23	9.41	10.71	9.11	8.44	9.12	7.58	9.03	10.24	9.34	0	0	0
denovo41674	0.00359232	83.0567	6.78e-18	4.46e-17	2.85e-15	12.2781	1.57439	0.477142	0.126965	Bacteria	Proteobacteria	Gammaproteobacteria	Pasteurellales	Pasteurellaceae	Actinobacillus		13.07	13.48	12.72	12.41	13.44	11.17	12.71	11.57	13.59	13.28	11.65	11.9	11.37	10.52	10.21	12.24	12.18	13.28	11.01	11.79	12.91	12.47	13.76	12.27	12.05	12.38	11.13	11.91	13.22	12.63	4.31	4.76	0
denovo42361	0.00182863	107.398	3.98e-23	1.02e-21	1.68e-20	7.00371	0.25864	0.0904759	0	Bacteria	Proteobacteria	Gammaproteobacteria	Pasteurellales	Pasteurellaceae	Actinobacillus		7.05	8.65	8.31	5.03	5.24	7.04	6.16	7.33	6.68	6.46	7.78	7.42	6.29	6.94	8.43	8.11	6.48	5.77	7.77	8.98	5.7	5.16	8.74	8.3	6.24	8.07	8.48	7.05	5.65	4.81	0	0	0
denovo45024	0.00184853	107.216	4.36e-23	1.02e-21	1.84e-20	7.15989	0.154427	0.098969	0.0189537	Bacteria	Proteobacteria	Gammaproteobacteria	Pasteurellales	Pasteurellaceae	Actinobacillus		8.21	8.19	7.06	6.5	6.99	8.82	8.31	5.04	8.95	8.51	7.65	8.17	7.43	6.3	7.35	7.14	5.35	6.25	8.06	6.99	8.92	7.36	6.79	6.13	5.19	6.45	7.48	6.03	7.43	5.78	0	0	0
denovo53346	0.00195642	105.084	1.25e-22	2.29e-21	5.28e-20	7.51593	0.244433	0.0741828	0.0311797	Bacteria	Proteobacteria	Gammaproteobacteria	Pasteurellales	Pasteurellaceae	Actinobacillus		7.87	8.95	9.17	5.6	7.05	7.11	7.35	7.42	7.18	7.67	8.36	7.88	5.95	7.01	7.86	8.33	7.54	6.03	8.8	7.98	8.83	6.14	9.22	8.26	6.58	7.47	8.45	7.02	6.49	5.92	0	0	0
denovo61652	0.00251853	94.1027	2.88e-20	2.89e-19	1.21e-17	9.58646	0.249227	0.213603	0.0827007	Bacteria	Proteobacteria	Gammaproteobacteria	Pasteurellales	Pasteurellaceae	Actinobacillus		9.24	10.87	8.37	7.65	10.5	10.3	11.51	8.97	11.7	9.76	8.53	9.25	9.5	7.51	8.66	10.71	9.46	9.82	11.46	10.47	11.27	9.3	9.84	8.05	8.81	9.04	9.74	9.27	9.98	8.02	0	0	0
denovo64660	0.00184339	107.398	3.98e-23	1.02e-21	1.68e-20	7.10425	0.21756	0.0904759	0	Bacteria	Proteobacteria	Gammaproteobacteria	Pasteurellales	Pasteurellaceae	Actinobacillus		7.55	8.7	7.79	6	5.43	7.47	5.18	7.59	7.02	6.2	7.42	7.52	5.78	7.07	8.28	8.38	6.16	5.9	8.12	8.96	6.21	5.53	8.72	8.68	6.58	8.2	8.35	7.23	6.06	5.06	0	0	0
denovo72961	0.00153638	90.1382	2.05e-19	1.83e-18	8.61e-17	6.03167	0.122993	0.0225579	0	Bacteria	Proteobacteria	Gammaproteobacteria	Pasteurellales	Pasteurellaceae	Actinobacillus		5	8.33	5.9	8.44	10.4	0	8.99	4.08	9.16	0	4.26	5.07	7.4	6.02	0	6.39	4.22	8.12	6.07	7.29	6.06	7.89	7.78	4.58	8.05	5.6	0	7.32	9.1	9.4	0	0	0
denovo73103	0.0022043	112.132	3.82e-24	3.22e-22	1.61e-21	8.82474	0	0.0380207	0	Bacteria	Proteobacteria	Gammaproteobacteria	Pasteurellales	Pasteurellaceae	Actinobacillus		10.63	9.88	8.74	7.65	7.16	9.9	9.79	7.7	9.35	9.19	8.85	8.9	7.78	6.81	8.49	10.33	7.85	8.33	9.82	9.78	11.44	8.94	10.84	9.93	8.54	7.47	10.52	5.25	8.39	6.45	0	0	0
denovo82063	0.00183227	107.394	3.99e-23	1.02e-21	1.68e-20	7.25541	0	0.0225579	0.0882067	Bacteria	Proteobacteria	Gammaproteobacteria	Pasteurellales	Pasteurellaceae	Actinobacillus		10.23	5.47	5.9	8.86	7.05	11.83	9.81	3.54	7.18	9.12	8.1	6.19	6.09	7.01	4.93	7.77	9.42	9.35	6.07	5.21	9.58	7.51	5.31	6.35	5.71	8.43	2.83	7.38	7.81	7.61	0	0	0
denovo93985	0.00395406	75.8785	2.35e-16	1.05e-15	9.89e-14	10.9036	1.33999	0.592711	3.07846	Bacteria	Proteobacteria	Gammaproteobacteria	Pasteurellales	Pasteurellaceae	Actinobacillus		13.64	13.24	12.85	9.76	13.8	9.74	11.41	11.59	11.51	9.62	10.48	9.1	11.8	5.49	6.02	9.97	10.57	13.99	6.42	10.94	11.54	14.18	9.89	9.88	13.27	12.78	11.77	10.5	8.28	13.04	0	6.94	4.39
581129	0.00342388	80.3683	2.56e-17	1.35e-16	1.08e-14	11.3822	1.6931	0.389183	0.311689	Bacteria	Proteobacteria	Gammaproteobacteria	Pasteurellales	Pasteurellaceae	Chelonobacter		13.43	9.81	10.22	13.77	13.11	12.07	13.2	10.67	11.68	12.86	12.59	9.27	10.68	12.45	8.21	10.21	13.38	13.94	6.51	10.47	11.3	11.16	8.76	10.08	10.29	13.86	8.53	12.53	11.95	14.46	8.63	7.52	0
denovo78323	0.00181096	112.132	3.82e-24	3.22e-22	1.61e-21	7.25758	0	0.0225579	0	Bacteria	Proteobacteria	Gammaproteobacteria	Pasteurellales	Pasteurellaceae	Chelonobacter		9.85	6.23	6.59	8.81	8.68	7.62	9.1	5.61	8.63	8.41	8.22	6.31	4.16	7.23	5.65	6.48	8.47	9.88	2.81	7.18	7.78	7.17	6.03	6.41	5.34	8.88	4.99	7.93	7.77	9.5	0	0	0
388951	0.000972198	37.9702	2.87e-08	3.95e-08	1.21e-05	2.79043	1.03794	0.0827172	0	Bacteria	Proteobacteria	Gammaproteobacteria	Pseudomonadales	Moraxellaceae	Acinetobacter	johnsonii	0	0	0	11.86	6.73	0	0	0	3.55	7.98	0	0	6.41	4.08	3.44	5.98	3.83	0	2.81	0	0	4.2	0	6.21	2.3	4.19	2.83	3.86	3.44	0	0	0	0
706432	0.00167462	42.4848	3.17e-09	4.71e-09	1.33e-06	4.79067	1.63114	0.126221	0.187	Bacteria	Proteobacteria	Gammaproteobacteria	Pseudomonadales	Moraxellaceae	Acinetobacter		0	3.74	0	11.8	8.31	0	0	0	5.62	10.67	0	0	8.69	4.95	4.68	7.08	6.74	8.35	6.42	4.25	0	11.2	2.9	8.6	3.68	4.75	0	9.76	5.91	5.63	0	0	0
988314	0.00352854	41.184	5.98e-09	8.59e-09	2.52e-06	5.94076	5.74683	0.786658	1.73567	Bacteria	Proteobacteria	Gammaproteobacteria	Pseudomonadales	Moraxellaceae	Acinetobacter		3.13	4.99	0	16.31	10.07	5.07	4.47	0	8.23	11.61	3.71	3.81	10.36	7.03	5.34	8.62	7.43	5.05	4.65	4.95	0	6.72	4.35	10.18	4.62	6.93	6.44	7.65	6.49	0	7.25	7.71	0
1097359	0.00303602	46.6193	4.19e-10	6.86e-10	1.76e-07	6.45433	4.441	0.595424	0.732644	Bacteria	Proteobacteria	Gammaproteobacteria	Pseudomonadales	Moraxellaceae	Acinetobacter		0	4.29	3.06	16.17	12	2.91	0	5.26	10.11	12.59	4.97	0	11.37	3.45	6.41	10.3	8.77	6.52	5.79	2.8	0	9.67	2.9	12.39	6.8	7.67	6.95	7.55	8.45	4.5	0	3.28	4.39
4449979	0.00134705	28.0255	3.59e-06	4.24e-06	0.00151035	4.29053	0.76433	0.372446	0	Bacteria	Proteobacteria	Gammaproteobacteria	Pseudomonadales	Moraxellaceae	Acinetobacter		7.13	2.84	0	0	11.72	0	10.82	11.03	0	0	0	0	6.09	6.98	0	0	0	0	2.81	0	7.63	0	6.03	0	11.89	0	12.96	14.19	13.02	3.56	0	0	0
146907	0.00140203	100.509	1.21e-21	1.5e-20	5.09e-19	5.63528	0	0	0	Bacteria	Proteobacteria	Gammaproteobacteria	Pseudomonadales	Moraxellaceae	Enhydrobacter		4.04	4.29	3.97	6	10.81	0	5.43	5.76	9.93	8.99	7	0	7.64	0	7.01	2.63	6.33	2.67	6.85	7.8	5.49	5.91	5.06	3.11	5.19	3.8	8.38	8.3	9.37	7.3	0	0	0
886728	0.00246296	103.184	3.21e-22	5.45e-21	1.35e-19	9.44411	0.145503	0.175674	0.139833	Bacteria	Proteobacteria	Gammaproteobacteria	Pseudomonadales	Moraxellaceae	Moraxella		9.24	10.28	9.83	9.5	12.84	8.76	11.89	9.49	12.04	10.39	7.93	7.18	10.21	7.21	8.83	9.92	10.13	9.57	6.92	6.99	6.97	9.97	8.5	7.75	9.45	10.9	8.89	10.38	10.03	11.34	0	0	0
1083037	0.000795141	31.9966	5.24e-07	6.45e-07	0.00022069	2.52948	0.42865	0.0357483	0.203323	Bacteria	Proteobacteria	Gammaproteobacteria	Pseudomonadales	Moraxellaceae	Moraxella		0	0	0	0	3.53	6.31	0	2.66	2.67	10.78	0	0	0	0	4.93	0	10.64	10.75	0	2.8	4.52	2.99	0	3.11	0	4.5	0	2.13	0	3.56	0	0	0
4349889	0.00220157	107.403	3.97e-23	1.02e-21	1.67e-20	8.63852	0	0.154854	0.06033	Bacteria	Proteobacteria	Gammaproteobacteria	Pseudomonadales	Moraxellaceae	Moraxella		9.15	10.07	9.11	6.12	12.03	7.3	11.91	8.66	11.3	9.31	8.22	5.33	8.86	7.46	5.34	9.06	8.76	7.64	8.5	10.07	6.35	8.76	8.02	6.86	9.56	9.05	10.26	9.09	8.91	8.11	0	0	0
189438	0.000391765	18.5218	0.00034325	0.000371486	0.144508	1.3603	0.17556	0.0394259	0	Bacteria	Proteobacteria	Gammaproteobacteria	Pseudomonadales	Pseudomonadaceae	Pseudomonas		3.13	0	0	0	0	12.62	0	0	2.67	0	4.97	0	0	0	0	0	0	2.67	3.71	0	0	0	0	0	3.15	0	4.99	0	2.92	0	0	0	0
denovo27483	0.00250144	34.6177	1.47e-07	1.89e-07	6.18e-05	1.43628	1.09379	4.37372	3.29668	Bacteria	Tenericutes	Mollicutes	Anaeroplasmatales	Anaeroplasmataceae	Anaeroplasma		0	4.29	0	4.07	2.65	2.91	0	3.54	0	0	2.82	2.91	4.8	4.85	0	0	0	0	2.81	2.8	0	0	0	0	0	0	0	4.62	0	0	0	8.93	0
denovo28792	0.00465988	47.8445	2.3e-10	3.89e-10	9.68e-08	2.51172	2.38169	6.36988	7.67927	Bacteria	Tenericutes	Mollicutes	Anaeroplasmatales	Anaeroplasmataceae			3.13	2.84	3.97	5.6	4.77	2.91	3.01	0	0	5.48	2.82	2.91	5.86	6.89	0	3.51	0	0	3.71	3.7	0	0	0	3.11	3.15	2.41	0	2.13	3.44	0	4.31	0	0
denovo96936	0.00350167	16.8868	0.000745647	0.000794728	0.313917	2.58054	2.45183	4.82406	4.37931	Bacteria	Tenericutes	Mollicutes	Anaeroplasmatales	Anaeroplasmataceae			4.6	3.74	0	4.46	2.65	0	0	0	0	4.35	0	0	4.97	4.08	2.57	2.63	3.83	0	4.65	4.64	3.96	3.9	0	4.33	4.37	0	3.73	2.96	3.44	3.56	0	6.72	4.39
denovo128747	0.00157875	2.18417	0.535073	0.535073	1	1.01106	2.17945	0.801686	2.37986	Bacteria	Tenericutes	Mollicutes	Mycoplasmatales	Mycoplasmataceae			0	4.29	0	0	0	0	3.01	0	0	0	4.97	2.91	0	1.58	0	0	0	0	4.25	2.8	0	0	0	0	0	6.52	0	0	0	0	0	0	0
234951	0.00157809	37.3884	3.81e-08	5.19e-08	1.6e-05	0.82248	0.535277	3.53926	1.56428	Bacteria	Tenericutes	Mollicutes	RF39				0	2.84	3.06	0	2.65	0	0	0	2.67	0	0	0	2.95	5.42	0	0	0	0	2.81	0	0	0	0	2.27	0	0	0	0	0	0	0	3.28	0
235065	0.00262999	33.3636	2.7e-07	3.41e-07	0.000113636	2.15274	1.03993	4.93475	2.60846	Bacteria	Tenericutes	Mollicutes	RF39				4.04	4.29	3.06	2.65	3.53	3.81	3.01	0	0	2.54	4.66	0	4.62	4.52	5.91	2.63	3.29	0	0	0	0	0	0	4.33	3.15	2.41	0	2.13	0	0	4.31	7.98	0
266198	0.00116891	31.5661	6.46e-07	7.88e-07	0.000271957	0.278077	0.453833	2.60164	1.45135	Bacteria	Tenericutes	Mollicutes	RF39				0	0	3.06	0	0	0	3.01	0	0	0	0	0	0	0	0	0	0	0	0	0	0	0	0	2.27	0	0	0	0	0	0	0	0	0
277047	0.00150379	4.52437	0.210127	0.212142	1	0.876047	1.36488	2.29738	1.58278	Bacteria	Tenericutes	Mollicutes	RF39				0	0	0	4.46	3.53	0	0	0	0	0	3.71	0	2.13	0	0	0	0	0	0	0	0	0	0	4.03	4.62	3.8	0	0	0	0	0	0	0
329032	0.00109651	41.2025	5.92e-09	8.54e-09	2.49e-06	0.557003	0.06016	2.5533	1.32302	Bacteria	Tenericutes	Mollicutes	RF39				0	0	0	3.53	0	0	0	0	0	2.54	0	0	0	0	0	0	0	0	2.81	0	0	0	0	3.11	2.3	2.41	0	0	0	0	0	0	0
513605	0.000652168	31.6906	6.08e-07	7.44e-07	0.000256014	0.274643	0	1.79658	0.60894	Bacteria	Tenericutes	Mollicutes	RF39				0	0	0	3.53	0	0	0	0	0	0	0	0	0	0	0	0	0	0	0	0	0	0	0	0	2.3	2.41	0	0	0	0	0	0	0
denovo4716	0.00100487	30.3489	1.17e-06	1.4e-06	0.000490647	0.316993	0.1402	2.34142	1.31902	Bacteria	Tenericutes	Mollicutes	RF39				0	0	0	0	0	0	0	0	0	2.54	0	0	2.13	0	2.57	0	0	0	0	0	0	0	0	2.27	0	0	0	0	0	0	0	0	0
denovo48266	0.000823255	44.9986	9.26e-10	1.48e-09	3.9e-07	0.170283	0.110773	2.16974	0.932247	Bacteria	Tenericutes	Mollicutes	RF39				0	0	0	0	0	0	0	0	0	0	0	0	0	0	0	0	0	0	0	2.8	0	0	0	0	2.3	0	0	0	0	0	0	0	0
denovo72930	0.00128136	44.6033	1.12e-09	1.78e-09	4.73e-07	0.594963	0.109243	2.72433	1.8119	Bacteria	Tenericutes	Mollicutes	RF39				3.13	0	0	2.65	2.65	0	0	2.66	0	3.95	0	0	0	0	0	0	0	0	2.81	0	0	0	0	0	0	0	0	0	0	0	0	3.28	0
denovo79146	0.00124977	26.5988	7.15e-06	8.22e-06	0.0030081	0.71962	0.629227	2.69348	1.07083	Bacteria	Tenericutes	Mollicutes	RF39				0	0	0	0	0	3.81	0	0	0	0	4.97	0	0	1.58	0	0	0	0	0	0	0	0	3.8	0	0	3.27	0	4.16	0	0	0	6.14	4.39
denovo80638	0.00128377	26.7835	6.54e-06	7.54e-06	0.00275165	0.718617	0.392477	2.72787	1.41139	Bacteria	Tenericutes	Mollicutes	RF39				0	2.84	0	0	0	0	0	4.79	0	0	0	0	0	0	3.44	0	2.43	0	0	2.8	0	0	0	0	3.15	0	0	0	2.1	0	0	0	0
denovo8327	0.000989946	52.6844	2.14e-11	4.21e-11	9.01e-09	0.0721633	0.342043	2.45873	1.18845	Bacteria	Tenericutes	Mollicutes	RF39				0	0	0	0	0	0	0	0	0	0	0	0	0	0	0	0	0	0	0	0	0	2.16	0	0	0	0	0	0	0	0	0	0	0
562379	0.00202459	27.3357	5.01e-06	5.84e-06	0.0021077	0.787617	1.12294	4.05709	2.30514	Bacteria	Verrucomicrobia	Verrucomicrobiae	Verrucomicrobiales	Verrucomicrobiaceae	Akkermansia		3.13	0	0	2.65	2.65	0	0	0	0	0	0	0	0	1.58	0	0	0	0	0	0	3.05	0	0	2.27	3.15	5.15	0	0	0	0	4.31	0	0
[truncated: 87 more columns]
