# Supplementary material for: Spatial Organization of the Gastrointestinal Microbiota in Urban Canada Geese
Source: Sci Rep. 2018 Feb 27;8:3713. doi: 10.1038/s41598-018-21892-y (PMC5829075; doi:10.1038/s41598-018-21892-y)
Supplement: Supplementary file 3 — Supplementary Table S2 [file 41598_2018_21892_MOESM3_ESM.xlsx]

## Sheet: adiv.csv
Sample	Gut region	Ace	Berger-Parker d	Bril-louin d	Chao1	Chao1 lower bound	Chao1 upper bound	Domi-nance	Doub-les	Enspie	Equit-ability	Esty lower bound	Esty upper bound	Fisher alpha	Gini index	Goods cove-rage	Heip e	Mar-galef	Mcin-tosh d	Mcin-tosh e	Men-hinick	Michaelis-Menten fit	Obser-ved OTUs	Sin-gles	Simpson recip-rocal	Robbins	Shan-non	Simp-son	Simp-son e	Strong	PD whole tree
496E	Esophagus	154	0.0194805	4.60902	154	154	155.595	0.00848935	0	117.795	0.972499	0	0	52.7704	0.738805	1	0.869799	22.4054	0.938745	0.110408	5.06623	185.702	154	0	117.795	0	7.06694	0.991511	0.764901	0.228355	8.3654
497E	Esophagus	190	0.018018	4.73317	190	190	192.949	0.00758216	58	131.889	0.961708	-0.0211306	0.0211306	69.5436	0.705729	1	0.817013	27.3645	0.942752	0.107378	6.01133	235.796	190	0	131.889	0	7.27999	0.992418	0.694151	0.274738	9.3978
498E	Esophagus	164	0.0193757	4.65868	164	164	166.051	0.00800773	0	124.879	0.972714	0	0	57.7967	0.720932	1	0.869295	23.851	0.9414	0.108513	5.38067	199.231	164	0	124.879	0	7.15679	0.991992	0.761459	0.228353	8.07933
499E	Esophagus	228	0.0140351	4.92231	228	228	231.984	0.00615728	64	162.409	0.966905	-0.0194513	0.0194513	85.7014	0.636305	1	0.834809	32.2499	0.949658	0.0979646	6.75278	286.049	228	0	162.409	0	7.57366	0.993843	0.712322	0.247368	11.1257
500E	Esophagus	206	0.0147314	4.83053	206	206	208.475	0.00690237	55	144.878	0.962809	-0.0178131	0.0178131	73.0019	0.681262	1	0.81937	29.0739	0.94473	0.101016	6.06407	251.417	206	0	144.878	0	7.40063	0.993098	0.70329	0.272299	9.88553
501E	Esophagus	169	0.0190275	4.63523	169	169	171.183	0.00835609	51	119.673	0.961761	-0.0209246	0.0209246	59.913	0.736563	1	0.820819	24.5175	0.939122	0.111136	5.49466	206	169	0	119.673	0	7.11788	0.991644	0.708125	0.269112	8.75085
502E	Esophagus	134	0.0205811	4.46203	134	134	135.324	0.00994319	0	100.571	0.96854	0	0	45.3311	0.777389	1	0.856125	19.8017	0.932739	0.118836	4.66246	160.335	134	0	100.571	0	6.84379	0.990057	0.750532	0.244516	7.5249
503E	Esophagus	154	0.019347	4.56669	154	154	156.383	0.00873044	34	114.542	0.968378	-0.0195433	0.0195433	55.7551	0.747173	1	0.851795	22.7753	0.939223	0.114628	5.3551	188.592	154	0	114.542	0	7.03699	0.99127	0.743778	0.232541	7.09203
504E	Esophagus	156	0.0181237	4.56545	156	156	157.595	0.00909479	42	109.953	0.960025	-0.0191507	0.0191507	53.4011	0.759026	1	0.816023	22.6484	0.935168	0.114231	5.09358	187.179	156	0	109.953	0	6.99417	0.990905	0.704827	0.274165	8.18998
505E	Esophagus	202	0.0156538	4.81036	202	202	204.838	0.00694254	56	144.04	0.964396	-0.0190997	0.0190997	73.0907	0.682716	1	0.826935	28.7543	0.945365	0.102233	6.12966	248.882	202	0	144.04	0	7.38555	0.993057	0.713067	0.267281	9.84475
506E	Esophagus	142	0.0216285	4.48409	142	142	144.032	0.00955008	35	104.711	0.965888	-0.0208629	0.0208629	50.6252	0.769699	1	0.843362	21.1491	0.935649	0.119067	5.06497	172.829	142	0	104.711	0	6.90586	0.99045	0.737403	0.245135	7.42554
507E	Esophagus	111	0.0268139	4.26688	111	111	112.558	0.0117326	25	85.2324	0.968954	-0.0218597	0.0218597	38.9585	0.813056	1	0.862739	17.0488	0.928561	0.131029	4.40837	133.929	111	0	85.2324	0	6.58348	0.988267	0.767859	0.217651	5.91331
508E	Esophagus	225	0.0142603	4.91827	225	225	228.985	0.00607681	65	164.56	0.96874	-0.0199171	0.0199171	84.6954	0.636575	1	0.843554	31.8958	0.95042	0.0973854	6.71717	280.943	225	0	164.56	0	7.56952	0.993923	0.731378	0.244599	10.8249
509E	Esophagus	264.271	0.0139983	4.96272	275.7	260.353	308.688	0.00574305	29	174.124	0.962567	0.0197307	0.0537601	96.8948	0.619483	0.963255	0.812885	34.9362	0.952387	0.0965514	7.3059	308.488	247	42	174.124	0.0367454	7.65083	0.994257	0.704954	0.262219	11.4286
510E	Esophagus	189	0.0192308	4.75017	189	189	192.618	0.00715675	45	139.728	0.969263	-0.0198652	0.0198652	71.4095	0.690932	1	0.850403	27.4789	0.946334	0.105842	6.17766	236.705	189	0	139.728	0	7.3298	0.992843	0.739303	0.241555	8.98428
511E	Esophagus	160	0.0202703	4.60036	160	160	162.173	0.00850682	41	117.553	0.966006	-0.0199867	0.0199867	56.966	0.742558	1	0.84054	23.4203	0.939288	0.112332	5.36925	194.917	160	0	117.553	0	7.07303	0.991493	0.734705	0.251802	8.4711
512E	Esophagus	153	0.0196802	4.56152	153	153	155.462	0.00871902	29	114.692	0.96915	-0.01836	0.01836	55.6951	0.747734	1	0.855309	22.6841	0.939577	0.114828	5.36594	188.432	153	0	114.692	0	7.0335	0.991281	0.74962	0.233992	8.11181
513E	Esophagus	116	0.0223152	4.29665	116	116	117.201	0.0117275	29	85.2694	0.962148	-0.0208182	0.0208182	39.1913	0.814449	1	0.833892	17.4903	0.9263	0.128961	4.3321	137.989	116	0	85.2694	0	6.59839	0.988272	0.735081	0.253258	5.79097
514E	Esophagus	167	0.0203851	4.63002	167	167	169.654	0.00822764	46	121.542	0.965852	-0.0212903	0.0212903	60.9477	0.731616	1	0.838685	24.4718	0.940959	0.111689	5.62	206.111	167	0	121.542	0	7.13157	0.991772	0.727794	0.252568	8.90482
515E	Esophagus	136	0.0223602	4.45894	136	136	137.553	0.0098561	28	101.46	0.966327	-0.0182199	0.0182199	46.908	0.778498	1	0.846405	20.1768	0.933628	0.119264	4.79337	163.112	136	0	101.46	0	6.84881	0.990144	0.746029	0.245241	7.3198
516E	Esophagus	117	0.0252809	4.33875	117	117	118.279	0.0111452	0	89.7246	0.970953	0	0	39.8219	0.801182	1	0.8697	17.6612	0.929254	0.126098	4.38476	140.531	117	0	89.7246	0	6.6708	0.988855	0.766877	0.222366	6.34289
517E	Esophagus	123	0.0226308	4.33083	123	123	124.623	0.0113014	39	88.4845	0.960568	-0.0244836	0.0244836	43.0357	0.805125	1	0.825747	18.5946	0.928616	0.128455	4.62589	148.558	123	0	88.4845	0	6.66876	0.988699	0.719386	0.257253	6.00906
518E	Esophagus	144	0.0222497	4.49131	144	144	145.945	0.00961525	35	104.001	0.963833	-0.0202698	0.0202698	50.9573	0.77028	1	0.834335	21.3567	0.934809	0.119093	5.06277	175.478	144	0	104.001	0	6.91061	0.990385	0.722232	0.253768	7.43361
519E	Esophagus	221	0.0157846	4.90839	221	221	225.261	0.00606675	49	164.833	0.971465	-0.0180155	0.0180155	84.2342	0.635126	1	0.856592	31.5099	0.951092	0.0978696	6.73418	277.943	221	0	164.833	0	7.56567	0.993933	0.74585	0.236214	11.4876
520E	Esophagus	238	0.0135939	4.98101	238	238	242.266	0.00571489	49	174.982	0.970946	-0.0164848	0.0164848	89.992	0.6092	1	0.852383	33.5185	0.952157	0.0946442	6.93727	298.486	238	0	174.982	0	7.66544	0.994285	0.735217	0.230964	12.0051
521E	Esophagus	218	0.0156682	4.88358	218	218	221.925	0.00634458	54	157.615	0.968077	-0.0187729	0.0187729	82.1457	0.648999	1	0.841345	31.0473	0.949163	0.0995518	6.61823	273.162	218	0	157.615	0	7.5202	0.993655	0.723004	0.248949	10.6949
522E	Esophagus	123	0.0254958	4.34584	123	123	124.631	0.0110626	30	90.3946	0.964128	-0.021504	0.021504	43.0657	0.801383	1	0.840157	18.5987	0.929815	0.127128	4.62917	148.552	123	0	90.3946	0	6.69348	0.988937	0.734916	0.246954	6.80151
523E	Esophagus	194	0.015984	4.76913	194	194	197.195	0.00714071	59	140.042	0.965869	-0.0212694	0.0212694	71.7111	0.691396	1	0.834589	27.9356	0.945378	0.104672	6.13175	240.935	194	0	140.042	0	7.34052	0.992859	0.721866	0.254282	9.22793
524E	Esophagus	157	0.0181612	4.57333	157	157	159.064	0.00880616	44	113.557	0.963554	-0.0208696	0.0208696	55.5902	0.751411	1	0.830626	23.0053	0.937753	0.114016	5.28946	191.369	157	0	113.557	0	7.02876	0.991194	0.723292	0.258515	7.62378
525E	Esophagus	145	0.0207824	4.50178	145	145	146.925	0.00953784	32	104.846	0.964529	-0.0191684	0.0191684	51.2053	0.76779	1	0.837048	21.4705	0.935031	0.118509	5.06981	176.344	145	0	104.846	0	6.92523	0.990462	0.723072	0.249144	7.57703
496D	Duodenum	77	0.0365112	3.97765	77	77	77.8286	0.0156553	0	63.8762	0.979272	0	0	25.5909	0.85649	1	0.912762	12.2571	0.91614	0.147893	3.46791	91.3205	77	0	63.8762	0	6.13689	0.984345	0.829561	0.179131	4.95822
497D	Duodenum	144	0.0232258	4.55578	144	144	146.264	0.00844953	0	118.35	0.980317	0	0	52.0759	0.739251	1	0.90616	21.4945	0.941913	0.1127	5.17263	175.778	144	0	118.35	0	7.0288	0.99155	0.821873	0.188799	7.52662
498D	Duodenum	73	0.0328228	3.92589	73	73	73.8725	0.0163132	0	61.3	0.980473	0	0	24.5164	0.862649	1	0.918519	11.7557	0.915083	0.151572	3.4148	86.8515	73	0	61.3	0	6.06896	0.983687	0.839726	0.172807	4.15255
499D	Duodenum	102	0.0319328	4.22108	102	102	103.372	0.0124596	0	80.2596	0.976839	0	0	35.4313	0.811198	1	0.897412	15.8095	0.926354	0.134416	4.18159	122.856	102	0	80.2596	0	6.51788	0.98754	0.786859	0.185154	5.44525
500D	Duodenum	87	0.0311804	4.03454	87	87	88.8906	0.0140922	18	70.9613	0.975172	-0.0261911	0.0261911	32.1554	0.843601	1	0.893826	14.0821	0.92494	0.146787	4.10578	106.807	87	0	70.9613	0	6.28298	0.985908	0.815647	0.183524	5.21683
501D	Duodenum	115	0.0304487	4.29794	115	115	116.906	0.011521	0	86.798	0.971212	0	0	41.4151	0.801564	1	0.871201	17.7125	0.929889	0.1313	4.60368	141.361	115	0	86.798	0	6.64842	0.988479	0.754766	0.215594	6.17251
502D	Duodenum	74	0.0344086	3.94371	74	74	74.8674	0.0158585	0	63.0577	0.981365	0	0	24.8087	0.860424	1	0.921868	11.8853	0.916575	0.149346	3.43167	87.7328	74	0	63.0577	0	6.09374	0.984142	0.852132	0.178611	4.63927
503D	Duodenum	259.054	0.0127854	4.93644	288.526	263.04	343.485	0.00587227	18	170.292	0.962973	0.0235312	0.0550076	95.5332	0.627107	0.960731	0.815445	34.293	0.952143	0.098125	7.28299	301.921	241	43	170.292	0.0392694	7.6199	0.994128	0.706605	0.256712	11.077
504D	Duodenum	61	0.0454545	3.67722	61	61	62.3001	0.0207346	14	48.2285	0.96872	-0.0314277	0.0314277	22.0017	0.891715	1	0.877327	10.3464	0.905871	0.175922	3.35794	74.1997	61	0	48.2285	0	5.74523	0.979265	0.790631	0.194138	3.44717
505D	Duodenum	94	0.0320405	4.16869	94	94	94.9831	0.0129931	0	76.9641	0.979239	0	0	31.4562	0.826023	1	0.909022	14.5649	0.923955	0.135164	3.86012	111.723	94	0	76.9641	0	6.41851	0.987007	0.818767	0.179219	5.4672
506D	Duodenum	108	0.0302521	4.27966	108	108	109.738	0.0111885	0	89.3777	0.98022	0	0	38.5951	0.801665	1	0.910718	16.7487	0.932451	0.128939	4.42757	131.52	108	0	89.3777	0	6.62127	0.988812	0.827571	0.175692	6.48733
507D	Duodenum	123	0.0301109	4.34698	123	123	125.409	0.010983	0	91.0499	0.97055	0	0	45.6051	0.787526	1	0.86678	18.9226	0.932315	0.129888	4.89655	153.194	123	0	91.0499	0	6.73805	0.989017	0.740243	0.217412	6.74226
508D	Duodenum	93	0.0331492	4.11671	93	93	94.2932	0.0136782	0	73.1091	0.973057	0	0	32.2905	0.83701	1	0.883791	14.6099	0.922641	0.140779	3.99101	112.224	93	0	73.1091	0	6.36297	0.986322	0.786119	0.206737	5.4377
509D	Duodenum	129	0.0269865	4.41418	129	129	131.42	0.0100182	0	99.818	0.974812	0	0	47.632	0.772463	1	0.883888	19.6839	0.936157	0.123833	4.9949	160.242	129	0	99.818	0	6.83463	0.989982	0.773783	0.204386	6.71023
510D	Duodenum	77	0.0374449	3.95414	77	77	78.1155	0.015991	0	62.5352	0.977747	0	0	26.6084	0.856279	1	0.906648	12.4222	0.916561	0.15184	3.61379	92.5087	77	0	62.5352	0	6.12733	0.984009	0.812145	0.182848	4.81195
511D	Duodenum	72	0.0443925	3.88859	72	72	73.0416	0.017174	0	58.2276	0.977247	0	0	24.7825	0.865552	1	0.905973	11.7179	0.913086	0.157069	3.48025	86.1845	72	0	58.2276	0	6.02954	0.982826	0.808717	0.180945	4.14081
512D	Duodenum	94	0.0316901	4.15377	94	94	95.1511	0.0131918	0	75.8045	0.977849	0	0	32.1018	0.826679	1	0.903231	14.6639	0.923911	0.137315	3.94415	112.564	94	0	75.8045	0	6.4094	0.986808	0.806431	0.186133	5.0933
513D	Duodenum	126	0.0232172	4.38229	126	126	129.079	0.00981549	30	101.88	0.976607	-0.0251771	0.0251771	48.5065	0.776265	1	0.892173	19.5254	0.939173	0.124947	5.13112	157.072	126	0	101.88	0	6.81406	0.990185	0.80857	0.187633	6.43827
514D	Duodenum	96	0.0307971	4.16739	96	96	97.3917	0.0127205	0	78.613	0.978615	0	0	33.583	0.824762	1	0.906024	15.047	0.926656	0.1362	4.08603	116.017	96	0	78.613	0	6.44414	0.987279	0.818885	0.176178	5.6989
515D	Duodenum	68	0.0419753	3.81246	68	68	69.0003	0.0187715	0	53.2722	0.971727	0	0	23.384	0.87896	1	0.885866	11.1594	0.908115	0.16412	3.37895	81.6557	68	0	53.2722	0	5.91535	0.981228	0.783414	0.188671	4.6517
516D	Duodenum	59	0.045	3.70462	59	59	59.575	0.0213	0	46.9484	0.972643	0	0	19.1052	0.893314	1	0.892629	9.68044	0.899005	0.170654	2.95	69.1619	59	0	46.9484	0	5.72171	0.9787	0.795735	0.20072	3.94017
517D	Duodenum	140	0.0236531	4.51258	140	140	142.147	0.00911899	0	109.661	0.976459	0	0	50.3728	0.751927	1	0.889388	20.9507	0.938528	0.116813	5.075	171.853	140	0	109.661	0	6.96145	0.990881	0.783295	0.19756	7.42801
518D	Duodenum	107	0.0304114	4.24222	107	107	109.071	0.0116967	0	85.4941	0.976431	0	0	39.2951	0.808268	1	0.894732	16.7558	0.931236	0.133424	4.52562	131.798	107	0	85.4941	0	6.58258	0.988303	0.79901	0.192851	5.46819
519D	Duodenum	87	0.0364372	4.05422	87	87	88.3695	0.0143585	0	69.645	0.975037	0	0	30.6242	0.844884	1	0.893279	13.8653	0.921639	0.145047	3.91432	105.313	87	0	69.645	0	6.28211	0.985641	0.800517	0.19617	5.257
520D	Duodenum	108	0.0348162	4.21829	108	108	110.776	0.0121554	0	82.2681	0.973736	0	0	41.5707	0.806503	1	0.883207	17.1254	0.93068	0.13898	4.74983	136.199	108	0	82.2681	0	6.57748	0.987845	0.761742	0.196773	6.26962
521D	Duodenum	119	0.027907	4.32823	119	119	120.955	0.011194	0	89.3333	0.970625	0	0	42.8795	0.795909	1	0.867912	18.2401	0.93085	0.129464	4.68562	146.413	119	0	89.3333	0	6.69228	0.988806	0.7507	0.222904	6.54596
522D	Duodenum	133	0.0261628	4.4437	133	133	135.465	0.00974344	0	102.633	0.974772	0	0	49.097	0.765916	1	0.883054	20.2027	0.937014	0.122117	5.07058	165.17	133	0	102.633	0	6.87729	0.990257	0.771678	0.203357	7.48289
523D	Duodenum	99	0.0319549	4.17094	99	99	100.792	0.0127268	0	78.5741	0.975954	0	0	35.8302	0.822255	1	0.894326	15.6134	0.927394	0.138251	4.29219	121.591	99	0	78.5741	0	6.46995	0.987273	0.793678	0.18947	5.72963
524D	Duodenum	96	0.0371094	4.13714	96	96	97.8033	0.0132141	0	75.6767	0.975456	0	0	34.8796	0.827531	1	0.892905	15.2284	0.92597	0.141102	4.24264	117.963	96	0	75.6767	0	6.42334	0.986786	0.788299	0.186198	5.84143
525D	Duodenum	42	0.0586319	3.40115	42	42	42.3568	0.0285732	0	34.9978	0.975559	0	0	13.1591	0.921205	1	0.910565	7.15926	0.88126	0.195034	2.39707	48.4709	42	0	34.9978	0	5.26052	0.971427	0.83328	0.176284	2.49956
496CE	Cecum	251.191	0.00990991	5.02484	253.037	248.29	267.628	0.00504018	26	198.406	0.97741	0.00307282	0.0329632	97.9047	0.574522	0.981982	0.882578	34.9395	0.957753	0.0910875	7.38369	309.117	246	20	198.406	0.018018	7.76309	0.99496	0.806528	0.203208	11.3821
497CE	Cecum	254.522	0.0107527	5.04431	256.333	251.994	270.12	0.00491386	26	203.506	0.97875	0.0022605	0.0317897	100.117	0.562183	0.982975	0.888845	35.4827	0.958596	0.0902162	7.48355	315.736	250	19	203.506	0.0170251	7.79651	0.995086	0.814024	0.194057	11.7593
498CE	Cecum	209.379	0.0153374	4.75799	215.6	204.685	242.018	0.00708637	24	141.116	0.961725	0.0139961	0.0493986	74.3341	0.694442	0.968303	0.815987	28.4656	0.946071	0.105263	6.29937	240.807	197	31	141.116	0.0316973	7.33032	0.992914	0.716325	0.254326	9.38783
499CE	Cecum	266.81	0.0108108	5.05616	267.459	262.603	281.373	0.0048746	36	205.145	0.97571	0.00436786	0.0388754	106.901	0.557827	0.978378	0.873169	36.9361	0.958965	0.0910512	7.8039	332.702	260	24	205.145	0.0216216	7.82751	0.995125	0.789019	0.211573	11.3125
500CE	Cecum	242.918	0.00979519	4.99413	247.043	240.518	265.674	0.00527067	22	189.729	0.976013	0.00545793	0.0337228	91.7434	0.593285	0.98041	0.876553	33.6002	0.955926	0.0919018	7.07226	293.463	237	22	189.729	0.0195904	7.69951	0.994729	0.800545	0.203884	10.8409
501CE	Cecum	264.87	0.00989209	5.05005	263.75	260.445	274.611	0.00495575	39	201.786	0.975032	0.000569234	0.035402	106.13	0.562552	0.982014	0.869949	36.784	0.958342	0.0916484	7.76689	331.642	259	20	201.786	0.0179856	7.81664	0.995044	0.779096	0.213036	12.0063
502CE	Cecum	256.988	0.0103448	5.02549	258.161	252.843	273.426	0.00519174	30	192.614	0.972957	0.00447672	0.0351784	97.9224	0.58418	0.980172	0.860739	35.2882	0.956016	0.0917341	7.34025	312.601	250	23	192.614	0.0198276	7.75037	0.994808	0.770455	0.221517	11.3611
503CE	Cecum	309.579	0.00896191	5.17009	311.977	303.014	332.394	0.00449825	43	222.309	0.970191	0.0121508	0.044608	117.632	0.522202	0.971621	0.843453	40.9741	0.959143	0.0860088	8.08912	371.563	296	38	222.309	0.0283794	7.96474	0.995502	0.751043	0.238823	13.0771
504CE	Cecum	303.458	0.0120482	5.07758	313.41	297.507	345.621	0.00511411	38	195.537	0.962389	0.0226309	0.0576904	113.663	0.569428	0.959839	0.808125	39.4281	0.955569	0.0923447	7.99216	356.782	282	50	195.537	0.0401606	7.83342	0.994886	0.693395	0.261412	12.3446
505CE	Cecum	257.155	0.00965759	5.05963	258.276	254.583	270.585	0.00484306	28	206.481	0.979058	0.00102914	0.0305775	100.822	0.555763	0.984197	0.890147	35.8061	0.958818	0.0893491	7.4965	318.408	253	18	206.481	0.0158033	7.81581	0.995157	0.816131	0.192944	11.9528
506CE	Cecum	155.725	0.0176768	4.46116	170	154.396	211.52	0.00975985	11	102.461	0.956346	0.014743	0.0483883	52.0437	0.778588	0.968434	0.803369	21.5745	0.934411	0.120725	5.15235	172.673	145	25	102.461	0.0315657	6.86648	0.99024	0.706625	0.272196	6.49574
507CE	Cecum	294.858	0.0123254	5.05291	321.214	296.7	370.059	0.00516039	27	193.784	0.963577	0.0270714	0.0600281	108.782	0.579789	0.95645	0.814634	38.1467	0.955555	0.0924007	7.79693	341.518	272	53	193.784	0.0435497	7.79289	0.99484	0.71244	0.260718	11.8201
509CE	Cecum	241.357	0.0106572	4.997	242.44	238.607	255.411	0.00527812	24	189.461	0.976568	0.00109191	0.0291035	91.6072	0.592466	0.984902	0.879233	33.5875	0.955834	0.0919016	7.06284	294.839	237	17	189.461	0.0150977	7.7039	0.994722	0.799415	0.205263	10.9822
510CE	Cecum	279.823	0.0107884	5.09565	282.6	275.544	300.611	0.00477884	34	209.256	0.973381	0.0081047	0.0400281	108.775	0.548642	0.975934	0.860949	38.0591	0.958482	0.0890779	7.80685	341.95	271	29	209.256	0.0240664	7.86701	0.995221	0.772161	0.221096	12.1752
511CE	Cecum	256.348	0.0092437	5.04955	263.143	254.849	285.625	0.00498835	20	200.467	0.976462	0.00704176	0.0332944	96.5311	0.569979	0.979832	0.877639	35.161	0.957117	0.0893048	7.24714	308.947	250	24	200.467	0.0201681	7.77829	0.995012	0.801869	0.202286	11.4273
512CE	Cecum	244.997	0.0118074	4.90527	261.217	243.576	300.209	0.00602623	22	165.941	0.963732	0.0193398	0.0515049	87.934	0.642899	0.964578	0.820349	32.5529	0.951033	0.0978883	6.90147	281.295	229	39	165.941	0.0354223	7.55489	0.993974	0.724634	0.258979	10.1166
513CE	Cecum	216	0.0141643	4.86786	216	216	220.108	0.00640492	65	156.13	0.967356	-0.021102	0.021102	82.058	0.654526	1	0.838315	30.8683	0.949135	0.100403	6.63752	271.714	216	0	156.13	0	7.50174	0.993595	0.722824	0.249607	10.4055
514CE	Cecum	272.673	0.0100671	5.09459	275.677	269.539	292.46	0.00471403	30	212.133	0.976403	0.00586061	0.0360857	106.287	0.544704	0.979027	0.876089	37.4115	0.959121	0.0882726	7.70448	334.825	266	25	212.133	0.0209732	7.8652	0.995286	0.797491	0.207991	12.0885
515CE	Cecum	254.447	0.0111972	5.01906	256.677	250.539	273.46	0.00519541	30	192.478	0.973287	0.00601838	0.0370479	96.0455	0.586981	0.978467	0.862588	34.8588	0.955977	0.0914444	7.24905	307.122	247	25	192.478	0.0215332	7.73604	0.994805	0.779262	0.221577	11.3569
516CE	Cecum	252.933	0.0116801	5.00895	257.04	250.028	276.26	0.00523342	24	191.08	0.974069	0.00667478	0.0364519	97.7526	0.585499	0.978437	0.866418	34.9261	0.956323	0.0927465	7.37373	309.52	246	24	191.08	0.0215633	7.73655	0.994767	0.776746	0.212368	10.7179
517CE	Cecum	252.521	0.00986547	5.04887	251.774	250.348	259.049	0.00490257	30	203.975	0.979864	-0.00493482	0.0246658	100.169	0.55926	0.990135	0.894354	35.4872	0.958692	0.0901357	7.48691	317.023	250	11	203.975	0.00986547	7.80538	0.995097	0.815898	0.191803	11.1471
518CE	Cecum	312.419	0.0112721	5.08845	355.8	321.569	422.075	0.00497483	24	201.012	0.963005	0.032131	0.0644874	115.754	0.562869	0.951691	0.81064	39.8626	0.956612	0.0914278	8.08694	360.078	285	60	201.012	0.0483092	7.85313	0.995025	0.705304	0.26137	12.0807
519CE	Cecum	258.466	0.00969163	5.04731	264.5	256.673	285.44	0.00491451	23	203.479	0.977214	0.00753235	0.0365205	100.398	0.563808	0.977974	0.881149	35.6819	0.958343	0.0899941	7.48002	316.082	252	25	203.479	0.0220264	7.79551	0.995085	0.807456	0.20221	12.1803
520CE	Cecum	243.541	0.0108893	5.00899	243.387	240.874	253.128	0.00514326	30	194.429	0.978264	-0.00177012	0.0289933	94.5658	0.581305	0.986388	0.887226	34.1191	0.957115	0.0915631	7.2297	301.189	240	15	194.429	0.0136116	7.73503	0.994857	0.810121	0.196302	11.1533
521CE	Cecum	262.53	0.00961539	5.07458	263.344	259.637	275.448	0.00475573	31	210.272	0.978991	0.00121916	0.0319976	103.726	0.547547	0.983392	0.889455	36.4938	0.959404	0.0889284	7.62793	326.043	258	19	210.272	0.0166084	7.84292	0.995244	0.81501	0.191847	11.9582
522CE	Cecum	189	0.0146056	4.75217	189	189	191.613	0.00740569	41	135.031	0.965249	-0.0172816	0.0172816	68.0151	0.700639	1	0.832584	27.1112	0.943381	0.105325	5.89762	232.751	189	0	135.031	0	7.29944	0.992594	0.714451	0.253484	9.08343
523CE	Cecum	231.627	0.0107527	4.95462	232.2	229.134	243.557	0.00538447	24	185.719	0.978589	-0.000517647	0.0298432	91.0368	0.600843	0.985337	0.889773	32.7538	0.956527	0.0942879	7.12848	288.044	228	15	185.719	0.0146628	7.66518	0.994616	0.814559	0.196339	10.4269
524CE	Cecum	265.813	0.0113835	4.98189	281.889	264.838	318.536	0.00556372	26	179.736	0.964721	0.0202751	0.05328	98.797	0.608213	0.963222	0.822296	35.3666	0.953629	0.0953739	7.39787	312.869	250	42	179.736	0.0367776	7.68476	0.994436	0.718944	0.250438	11.21
525CE	Cecum	243.442	0.0119266	4.97388	245.25	239.833	261.021	0.00543894	27	183.859	0.97346	0.00455359	0.0358134	93.2972	0.602659	0.979817	0.864343	33.7435	0.955183	0.0941142	7.17852	296.773	237	22	183.859	0.0201835	7.67937	0.994561	0.775778	0.217334	10.7667
496CO	Colon	186	0.0189873	4.7219	186	186	189.242	0.00756868	48	132.123	0.965212	-0.020257	0.020257	69.2021	0.70415	1	0.832874	26.9901	0.94365	0.108075	6.041	231.477	186	0	132.123	0	7.27689	0.992431	0.710341	0.249251	8.90326
497CO	Colon	275.514	0.0115894	5.00574	280.086	268.945	305.099	0.00560145	34	178.525	0.96127	0.0148469	0.048067	101.763	0.60565	0.968543	0.8055	36.4957	0.952564	0.0952552	7.48066	326.184	260	38	178.525	0.031457	7.71166	0.994399	0.686635	0.269218	11.1162
498CO	Colon	203.165	0.0146138	4.73885	223.071	204.595	268.655	0.00724151	13	138.093	0.962719	0.0161342	0.0464963	72.2506	0.699493	0.968685	0.821078	27.8229	0.945449	0.106271	6.20324	234.432	192	30	138.093	0.0313152	7.30219	0.992758	0.719233	0.250533	8.84429
499CO	Colon	297.623	0.0110357	5.10495	303	292.055	327.174	0.00473883	38	211.023	0.970208	0.0161413	0.0517704	118.155	0.541535	0.966044	0.844645	39.878	0.959105	0.0904892	8.24544	363.537	283	40	211.023	0.0339559	7.90201	0.995261	0.745663	0.231554	12.2181
500CO	Colon	151	0.0227273	4.50947	151	151	154.104	0.00937616	39	106.653	0.964201	-0.0231416	0.0231416	57.0442	0.757777	1	0.834498	22.6675	0.937446	0.121094	5.52111	189.612	151	0	106.653	0	6.97928	0.990624	0.706314	0.245945	7.73828
501CO	Colon	256.594	0.0102326	5.04179	257.7	253.765	270.407	0.00487788	29	205.007	0.97908	0.00171063	0.0336382	103.661	0.55743	0.982326	0.89033	35.9595	0.95942	0.0910996	7.68593	322.243	252	19	205.007	0.0176744	7.8104	0.995122	0.81352	0.189904	11.7333
502CO	Colon	205	0.016815	4.83969	205	205	208.882	0.00648162	48	154.282	0.971713	-0.0189947	0.0189947	77.6305	0.659917	1	0.859532	29.4853	0.949349	0.100844	6.44731	256.679	205	0	154.282	0	7.46225	0.993518	0.752597	0.225418	9.35166
503CO	Colon	260.377	0.00998336	5.06427	260.938	256.884	273.717	0.004928	31	202.922	0.976082	0.00190335	0.0313745	98.9993	0.564665	0.983361	0.875384	35.8163	0.957415	0.088996	7.35509	316.966	255	20	202.922	0.0166389	7.80315	0.995072	0.795772	0.20769	11.8346
504CO	Colon	253.125	0.0139494	4.96498	252.75	246.662	268.956	0.00573651	35	174.322	0.965449	0.00676542	0.0403139	94.2686	0.618776	0.97646	0.826418	34.3511	0.952381	0.0959786	7.17504	303.357	243	27	174.322	0.0235397	7.651	0.994263	0.717375	0.252887	10.5118
505CO	Colon	260.666	0.0108696	5.05877	262.84	258.176	277.501	0.00483256	24	206.93	0.978863	0.00271395	0.0317063	104.623	0.550914	0.98279	0.888968	36.3938	0.959357	0.0903802	7.70469	326.875	256	19	206.93	0.0172101	7.83091	0.995167	0.808319	0.189708	11.6251
506CO	Colon	152	0.0183276	4.51894	152	152	153.858	0.00952726	50	104.962	0.957415	-0.0224509	0.0224509	53.2031	0.768717	1	0.806122	22.2979	0.934004	0.118004	5.14442	184.899	152	0	104.962	0	6.93928	0.990473	0.690539	0.281418	7.18675
507CO	Colon	265.033	0.0129151	4.9862	263.688	257.794	278.735	0.00552144	47	181.112	0.966233	0.0084546	0.048741	104.456	0.598233	0.971402	0.828785	36.2028	0.95469	0.0969114	7.7147	325.858	254	31	181.112	0.0285978	7.71893	0.994479	0.71304	0.241973	10.5887
508CO	Colon	266.769	0.0111492	5.06387	264.894	262.744	273.256	0.00498545	46	200.584	0.973755	-0.0029497	0.0321092	105.109	0.561972	0.98542	0.863512	36.9619	0.957431	0.0909563	7.67277	333.067	262	17	200.584	0.0145798	7.82258	0.995015	0.765586	0.216516	11.4072
509CO	Colon	283.568	0.010929	5.10508	285.757	278.663	303.641	0.00485508	36	205.97	0.970635	0.00802	0.0388184	106.867	0.553941	0.976581	0.847482	38.153	0.957062	0.0885378	7.65554	341.543	274	30	205.97	0.0234192	7.86023	0.995145	0.751714	0.232827	11.5307
510CO	Colon	295.035	0.0105178	5.15538	294.977	290.44	307.947	0.00446293	42	224.068	0.975407	0.00370946	0.0367436	118.042	0.512726	0.979773	0.86954	40.3111	0.960516	0.0869948	8.19187	368.561	288	25	224.068	0.0202265	7.969	0.995537	0.778014	0.207963	12.6901
511CO	Colon	278.497	0.0129345	5.01457	297.84	277.867	340.139	0.00552161	24	181.107	0.961749	0.0205022	0.0506376	100.419	0.603531	0.96443	0.807659	36.3741	0.952782	0.0939734	7.39245	322.826	260	44	181.107	0.0355699	7.71551	0.994478	0.696564	0.267057	11.5834
512CO	Colon	164	0.0179171	4.6262	164	164	166.364	0.00826761	32	120.954	0.967433	-0.0175585	0.0175585	58.9563	0.734286	1	0.846033	23.9897	0.940548	0.111212	5.48805	200.677	164	0	120.954	0	7.11794	0.991732	0.737524	0.243076	7.14818
513CO	Colon	254.274	0.0143756	4.88672	271.625	251.615	314.368	0.00641524	23	155.879	0.956407	0.0221771	0.0550915	90.391	0.654858	0.961366	0.787442	33.2154	0.948331	0.101287	7.01404	291.28	234	43	155.879	0.0386343	7.52727	0.993585	0.666149	0.280623	10.4558
514CO	Colon	280.618	0.0103175	5.10459	277.962	275.173	287.389	0.00484379	52	206.45	0.971459	-0.000700289	0.0340336	107.871	0.552373	0.983333	0.851428	38.2414	0.957374	0.0888352	7.71908	344.798	274	21	206.45	0.0166667	7.86691	0.995156	0.753467	0.231891	11.8635
515CO	Colon	253.608	0.0116279	4.94963	256.529	247.504	278.08	0.00577955	33	173.024	0.964692	0.0121599	0.0468741	94.4087	0.623815	0.970483	0.823208	34.1915	0.952462	0.0967892	7.20769	301.177	241	33	173.024	0.029517	7.6335	0.99422	0.717941	0.255554	10.3876
516CO	Colon	187	0.0173913	4.72335	187	187	190.674	0.00745274	54	134.179	0.966136	-0.0221397	0.0221397	70.9072	0.700842	1	0.836785	27.2552	0.944821	0.108187	6.16521	235.335	187	0	134.179	0	7.29133	0.992547	0.717534	0.248105	8.04792
517CO	Colon	245.236	0.0115556	4.9871	247.25	241.833	263.021	0.00540998	27	184.844	0.973333	0.00441054	0.0347006	92.8605	0.599071	0.980444	0.863549	33.8764	0.954918	0.0932741	7.1256	297.231	239	22	184.844	0.0195556	7.69017	0.99459	0.773405	0.213635	10.9786
518CO	Colon	271.742	0.0125839	4.96857	297	273.311	347.021	0.005857	21	170.736	0.958871	0.0225655	0.0529379	97.6446	0.62332	0.962248	0.795774	35.435	0.951014	0.096931	7.29898	313.57	252	45	170.736	0.0377517	7.64918	0.994143	0.677523	0.275288	10.8096
519CO	Colon	301.092	0.0113043	5.08662	307.073	294.84	333.114	0.00489679	40	204.216	0.967393	0.0194117	0.0571101	120.611	0.548946	0.961739	0.83118	40.156	0.958281	0.092801	8.3747	369.426	284	44	204.216	0.0382609	7.88401	0.995103	0.719069	0.235144	12.5298
520CO	Colon	251.484	0.0103448	5.03662	254.773	249.51	271.066	0.00507134	21	197.186	0.977026	0.00321663	0.029542	96.0919	0.573036	0.983621	0.880629	34.8631	0.956882	0.0903669	7.25217	308.208	247	19	197.186	0.0163793	7.76577	0.994929	0.798326	0.197791	11.5479
521CO	Colon	126	0.0250696	4.36847	126	126	127.699	0.0110994	0	90.0951	0.964782	0	0	44.2741	0.792807	1	0.842137	19.0072	0.929329	0.127539	4.70228	154.14	126	0	90.0951	0	6.73155	0.988901	0.71504	0.250652	6.64996
522CO	Colon	132	0.0222222	4.39625	132	132	133.334	0.0108642	38	92.0455	0.957076	-0.0210945	0.0210945	44.7501	0.797812	1	0.809473	19.5609	0.928389	0.124323	4.63801	158.579	132	0	92.0455	0	6.74202	0.989136	0.697314	0.27716	6.23926
523CO	Colon	298.742	0.0108243	5.0308	355.55	313.314	438.971	0.00532654	19	187.739	0.960853	0.0332949	0.0649566	108.35	0.591746	0.950874	0.80246	37.9359	0.954561	0.0940334	7.79098	338.955	270	59	187.739	0.0491257	7.76063	0.994673	0.695331	0.269701	11.8419
524CO	Colon	137	0.0184729	4.46427	137	137	138.552	0.00986132	26	101.406	0.96594	-0.0174058	0.0174058	47.2225	0.778249	1	0.844578	20.3	0.933454	0.119265	4.80776	164.686	137	0	101.406	0	6.85627	0.990139	0.740192	0.243348	6.95233
525CO	Colon	266.154	0.00995851	5.0397	267.8	261.152	285.092	0.00519344	34	192.551	0.969852	0.00735397	0.0391191	100.074	0.583556	0.976763	0.845349	36.0856	0.955459	0.0914927	7.40354	320.805	257	28	192.551	0.0232365	7.76427	0.994807	0.749225	0.232604	10.7847
